# Supplementary material for: 2-Phenyl­imidazolium hemi(benzene-1,3-dicarboxyl­ate) monohydrate
Source: Acta Crystallogr Sect E Struct Rep Online. 2011 Jul 16;67(Pt 8):o2047. doi: 10.1107/S160053681102681X (PMC3213495; doi:10.1107/S160053681102681X)
Supplement: Supplementary file 1 [file e-67-o2047-sup1.cif]

##############################################################################
#                                                                            #
# This CIF contains the data in a paper accepted for publication in          #
# Acta Crystallographica Section E. It conforms to the requirements of       #
# Notes for Authors for Acta Crystallographica Section E, and has been       #
# peer reviewed under the auspices of the IUCr Commission on Journals.       #
#                                                                            #
# Full details of the Crystallographic Information File format               #
# are given in the paper "The Crystallographic Information File (CIF):       #
# a New Standard Archive File for Crystallography" by S. R. Hall, F. H.      #
# Allen and I. D. Brown [Acta Cryst. (1991), A47, 655-685].                  #
#                                                                            #
# The current version of the core CIF dictionary is obtainable from          #
# ftp://ftp.iucr.org/pub/cif_core.dic.                                       #
#                                                                            #
# Software is freely available for graphical display of the structure(s)     #
# in this CIF. For information consult the CIF software page                 #
# http://www.iucr.org/resources/cif/software.                                #
#                                                                            #
# This file may be used for bona fide research purposes within the           #
# scientific community so long as proper attribution is given to the journal # 
# article from which it was obtained.                                        #
#                                                                            #
##############################################################################
data_global
_audit_creation_method     'SHELXL97'
_journal_date_recd_electronic     2011-07-04
_journal_date_accepted     2011-07-05
_journal_name_full     'Acta Crystallographica, Section E'
_journal_year     2011
_journal_volume     67
_journal_issue      8
_journal_page_first     o2047
_journal_page_last     o2047
_journal_paper_category     QO
_journal_coeditor_code     BT5571
_publ_contact_author_name     'Jian-Shi Du'
_publ_contact_author_address
;
China-Japan Union Hospital,
Jilin University,
Changchun 130033,
People's Republic of China
;
_publ_contact_author_email     dujianshijl@yahoo.cn
_publ_contact_author_fax     ?
_publ_contact_author_phone     ?
_publ_section_title
;
2-Phenylimidazolium hemi(benzene-1,3-dicarboxylate) monohydrate
;
loop_
    _publ_author_name
    _publ_author_address
    'Wen-Yu Zhang'
;
China--Japan Union Hospital,
Jilin University,
Changchun 130033,
People's Republic of China
;
    'Zhi-Hua Zhu'
;
China--Japan Union Hospital,
Jilin University,
Changchun 130033,
People's Republic of China
;
    'Jian-Shi Du'
;
China--Japan Union Hospital,
Jilin University,
Changchun 130033,
People's Republic of China
;
data_I
_audit_creation_method     SHELXL-97
_chemical_name_systematic
;
2-Phenylimidazolium hemi(benzene-1,3-dicarboxylate) monohydrate
;
_chemical_name_common     ?
_chemical_formula_moiety     'C9 H9 N2 +, 0.5(C8 H4 O4 -), H2 O'
_chemical_formula_sum     'C13 H13 N2 O3'
_chemical_formula_iupac     'C9 H9 N2 +, 0.5C8 H4 O4 -, H2 O'
_chemical_formula_weight     245.25
_chemical_melting_point     ?
_symmetry_cell_setting     monoclinic
_symmetry_space_group_name_H-M     'C 2/c'
_symmetry_space_group_name_Hall     '-C 2yc'
loop_
    _symmetry_equiv_pos_as_xyz
    'x, y, z'
    '-x, y, -z+1/2'
    'x+1/2, y+1/2, z'
    '-x+1/2, y+1/2, -z+1/2'
    '-x, -y, -z'
    'x, -y, z-1/2'
    '-x+1/2, -y+1/2, -z'
    'x+1/2, -y+1/2, z-1/2'
_cell_length_a     17.092(5)
_cell_length_b     7.152(4)
_cell_length_c     20.322(5)
_cell_angle_alpha     90
_cell_angle_beta     108.449(3)
_cell_angle_gamma     90
_cell_volume     2356.5(16)
_cell_formula_units_Z     8
_cell_measurement_reflns_used     2400
_cell_measurement_theta_min     2.11
_cell_measurement_theta_max     26.37
_cell_measurement_temperature     293(2)
_exptl_crystal_description     block
_exptl_crystal_colour     colorless
_exptl_crystal_size_max     0.23
_exptl_crystal_size_mid     0.19
_exptl_crystal_size_min     0.18
_exptl_crystal_density_diffrn     1.383
_exptl_crystal_density_meas     ?
_exptl_crystal_density_method     'not measured'
_exptl_crystal_F_000     1032
_exptl_absorpt_coefficient_mu     0.100
_exptl_absorpt_correction_type     multi-scan
_exptl_absorpt_process_details
;
(CrysAlis RED; Oxford Diffraction, 2006)
;
_exptl_absorpt_correction_T_min     0.57
_exptl_absorpt_correction_T_max     0.74
_exptl_special_details
;
;
_diffrn_ambient_temperature     293(2)
_diffrn_radiation_type     MoK\a
_diffrn_radiation_wavelength     0.71073
_diffrn_radiation_source     'fine-focus sealed tube'
_diffrn_radiation_monochromator     graphite
_diffrn_measurement_device_type     'Oxford Diffraction Gemini R Ultra'
_diffrn_measurement_method     \w
_diffrn_detector_area_resol_mean     10.0
_diffrn_reflns_number     4898
_diffrn_reflns_av_R_equivalents     0.0519
_diffrn_reflns_av_sigmaI/netI     0.0518
_diffrn_reflns_theta_min     2.11
_diffrn_reflns_theta_max     26.37
_diffrn_reflns_theta_full     26.37
_diffrn_measured_fraction_theta_max     0.996
_diffrn_measured_fraction_theta_full     0.996
_diffrn_reflns_limit_h_min     -20
_diffrn_reflns_limit_h_max     21
_diffrn_reflns_limit_k_min     -7
_diffrn_reflns_limit_k_max     8
_diffrn_reflns_limit_l_min     -25
_diffrn_reflns_limit_l_max     18
_diffrn_standards_number     ?
_diffrn_standards_interval_count     ?
_diffrn_standards_interval_time     ?
_diffrn_standards_decay_%     ?
_refine_special_details
;
Refinement of <i>F</i>^2^ against ALL reflections. The weighted <i>R</i>-factor
<i>wR</i> and goodness of fit <i>S</i> are based on <i>F</i>^2^, conventional
<i>R</i>-factors <i>R</i> are based on <i>F</i>, with <i>F</i> set to zero for
negative <i>F</i>^2^. The threshold expression of <i>F</i>^2^ >
\s(<i>F</i>^2^) is used only for calculating <i>R</i>-factors(gt) <i>etc</i>.
and is not relevant to the choice of reflections for refinement.
<i>R</i>-factors based on <i>F</i>^2^ are statistically about twice as large
as those based on <i>F</i>, and <i>R</i>- factors based on ALL data will be
even larger.
;
_reflns_number_total     2400
_reflns_number_gt     1762
_reflns_threshold_expression     I>2\s(I)
_refine_ls_structure_factor_coef     Fsqd
_refine_ls_matrix_type     full
_refine_ls_R_factor_all     0.0887
_refine_ls_R_factor_gt     0.0673
_refine_ls_wR_factor_gt     0.1704
_refine_ls_wR_factor_ref     0.1944
_refine_ls_goodness_of_fit_ref     1.095
_refine_ls_restrained_S_all     1.095
_refine_ls_number_reflns     2400
_refine_ls_number_parameters     172
_refine_ls_number_restraints     3
_refine_ls_hydrogen_treatment     mixed
_refine_ls_weighting_scheme     calc
_refine_ls_weighting_details
         'calc w=1/[\s^2^(Fo^2^)+(0.0998P)^2^+0.3011P] where P=(Fo^2^+2Fc^2^)/3'
_atom_sites_solution_hydrogens     geom
_atom_sites_solution_primary     direct
_atom_sites_solution_secondary     difmap
_refine_ls_shift/su_max     0.000
_refine_ls_shift/su_mean     0.000
_refine_diff_density_max     0.417
_refine_diff_density_min     -0.375
_refine_ls_extinction_method     none
_refine_ls_extinction_coef     ?
loop_
    _atom_type_symbol
    _atom_type_description
    _atom_type_scat_dispersion_real
    _atom_type_scat_dispersion_imag
    _atom_type_scat_source
    'C' 'C' 0.0033 0.0016
                         'International Tables Vol C Tables 4.2.6.8 and 6.1.1.4'
    'H' 'H' 0.0000 0.0000
                         'International Tables Vol C Tables 4.2.6.8 and 6.1.1.4'
    'N' 'N' 0.0061 0.0033
                         'International Tables Vol C Tables 4.2.6.8 and 6.1.1.4'
    'O' 'O' 0.0106 0.0060
                         'International Tables Vol C Tables 4.2.6.8 and 6.1.1.4'
_computing_data_collection     'CrysAlis CCD (Oxford Diffraction, 2006)'
_computing_cell_refinement     'CrysAlis CCD (Oxford Diffraction, 2006)'
_computing_data_reduction     'CrysAlis RED (Oxford Diffraction, 2006)'
_computing_structure_solution     'SHELXS97 (Sheldrick, 2008)'
_computing_structure_refinement     'SHELXL97 (Sheldrick, 2008)'
_computing_molecular_graphics     'SHELXTL (Sheldrick, 2008)'
_computing_publication_material     'SHELXTL (Sheldrick, 2008)'
loop_
    _atom_site_type_symbol
    _atom_site_label
    _atom_site_fract_x
    _atom_site_fract_y
    _atom_site_fract_z
    _atom_site_U_iso_or_equiv
    _atom_site_adp_type
    _atom_site_calc_flag
    _atom_site_refinement_flags
    _atom_site_occupancy
    _atom_site_symmetry_multiplicity
    _atom_site_disorder_assembly
    _atom_site_disorder_group
    C C1 0.24852(14) 0.4967(3) 0.50929(13) 0.0382(5) Uani d . 1 1 . .
    C C2 0.20650(15) 0.4816(4) 0.60149(13) 0.0467(6) Uani d . 1 1 . .
    H H2A 0.1734 0.4629 0.6294 0.056 Uiso calc R 1 1 . .
    C C3 0.28571(15) 0.5424(4) 0.62248(13) 0.0486(7) Uani d . 1 1 . .
    H H3 0.3173 0.5726 0.6676 0.058 Uiso calc R 1 1 . .
    C C4 0.24990(14) 0.4906(3) 0.43856(12) 0.0382(6) Uani d . 1 1 . .
    C C5 0.17948(15) 0.4488(4) 0.38343(13) 0.0492(7) Uani d . 1 1 . .
    H H5 0.1305 0.4193 0.3919 0.059 Uiso calc R 1 1 . .
    C C6 0.18210(17) 0.4509(4) 0.31638(14) 0.0604(8) Uani d . 1 1 . .
    H H6 0.1348 0.4238 0.2797 0.072 Uiso calc R 1 1 . .
    C C7 0.2544(2) 0.4929(5) 0.30332(16) 0.0674(9) Uani d . 1 1 . .
    H H7 0.2561 0.4949 0.2580 0.081 Uiso calc R 1 1 . .
    C C8 0.32373(19) 0.5315(5) 0.35745(16) 0.0677(9) Uani d . 1 1 . .
    H H8 0.3726 0.5589 0.3485 0.081 Uiso calc R 1 1 . .
    C C9 0.32284(16) 0.5307(4) 0.42428(14) 0.0538(7) Uani d . 1 1 . .
    H H9 0.3708 0.5569 0.4604 0.065 Uiso calc R 1 1 . .
    C C10 0.0000 1.1129(5) 0.2500 0.0448(8) Uani d S 1 2 . .
    H H10 0.0000 1.2429 0.2500 0.054 Uiso calc SR 1 2 . .
    C C11 0.00630(13) 1.0179(3) 0.31049(12) 0.0408(6) Uani d . 1 1 . .
    H H11 0.0122 1.0838 0.3512 0.049 Uiso calc R 1 1 . .
    C C12 0.00388(12) 0.8237(3) 0.31058(11) 0.0363(5) Uani d . 1 1 . .
    C C13 0.0000 0.7293(4) 0.2500 0.0368(7) Uani d S 1 2 . .
    H H13 0.0000 0.5993 0.2500 0.044 Uiso calc SR 1 2 . .
    C C14 0.00529(13) 0.7151(4) 0.37391(12) 0.0421(6) Uani d . 1 1 . .
    N N1 0.18476(11) 0.4532(3) 0.53205(10) 0.0417(5) Uani d . 1 1 . .
    H H1 0.1374 0.4135 0.5064 0.050 Uiso calc R 1 1 . .
    N N2 0.31015(12) 0.5509(3) 0.56483(10) 0.0427(5) Uani d . 1 1 . .
    H H2 0.3581 0.5859 0.5643 0.051 Uiso calc R 1 1 . .
    O O1 -0.03238(11) 0.5623(2) 0.36545(9) 0.0539(5) Uani d . 1 1 . .
    O O2 0.04493(10) 0.7828(3) 0.43224(8) 0.0541(5) Uani d . 1 1 . .
    O O1W 0.03320(10) 0.3051(3) 0.46633(9) 0.0501(5) Uani d D 1 1 . .
    H HW11 0.0013(19) 0.383(4) 0.4395(15) 0.114(15) Uiso d D 1 1 . .
    H HW12 0.0109(18) 0.273(4) 0.4965(12) 0.079(10) Uiso d D 1 1 . .
loop_
    _atom_site_aniso_label
    _atom_site_aniso_U_11
    _atom_site_aniso_U_22
    _atom_site_aniso_U_33
    _atom_site_aniso_U_12
    _atom_site_aniso_U_13
    _atom_site_aniso_U_23
    C1 0.0242(11) 0.0425(12) 0.0480(13) -0.0003(9) 0.0114(10) 0.0017(10)
    C2 0.0323(13) 0.0656(16) 0.0466(14) -0.0023(11) 0.0187(11) 0.0042(12)
    C3 0.0337(13) 0.0716(18) 0.0409(13) -0.0074(11) 0.0125(11) -0.0009(12)
    C4 0.0233(11) 0.0438(12) 0.0472(13) 0.0031(9) 0.0109(10) 0.0003(10)
    C5 0.0250(12) 0.0703(17) 0.0496(14) 0.0002(11) 0.0082(10) -0.0061(12)
    C6 0.0316(14) 0.093(2) 0.0512(15) 0.0030(13) 0.0050(12) -0.0105(14)
    C7 0.0512(18) 0.104(2) 0.0505(16) 0.0047(16) 0.0209(14) -0.0061(15)
    C8 0.0388(15) 0.111(2) 0.0629(18) -0.0018(15) 0.0302(15) -0.0041(16)
    C9 0.0282(13) 0.0802(19) 0.0537(15) -0.0025(12) 0.0140(12) -0.0036(13)
    C10 0.0234(15) 0.0411(17) 0.066(2) 0.000 0.0092(15) 0.000
    C11 0.0221(11) 0.0498(14) 0.0488(14) -0.0019(9) 0.0086(10) -0.0085(10)
    C12 0.0191(10) 0.0475(13) 0.0419(13) -0.0031(9) 0.0090(9) -0.0037(10)
    C13 0.0241(15) 0.0393(17) 0.0448(17) 0.000 0.0076(13) 0.000
    C14 0.0221(10) 0.0626(15) 0.0414(13) -0.0059(10) 0.0097(9) -0.0002(11)
    N1 0.0225(10) 0.0525(12) 0.0501(12) -0.0045(8) 0.0117(9) 0.0002(9)
    N2 0.0270(10) 0.0589(13) 0.0417(11) -0.0072(9) 0.0101(9) -0.0014(9)
    O1 0.0406(10) 0.0668(12) 0.0494(10) -0.0176(9) 0.0074(8) 0.0070(8)
    O2 0.0379(10) 0.0851(13) 0.0381(10) -0.0188(9) 0.0105(8) -0.0028(8)
    O1W 0.0341(9) 0.0674(13) 0.0502(11) -0.0059(9) 0.0152(9) 0.0019(9)
_geom_special_details
;
All e.s.d.'s (except the e.s.d. in the dihedral angle between two l.s. planes)
are estimated using the full covariance matrix. The cell e.s.d.'s are taken
into account individually in the estimation of e.s.d.'s in distances, angles
and torsion angles; correlations between e.s.d.'s in cell parameters are only
used when they are defined by crystal symmetry. An approximate (isotropic)
treatment of cell e.s.d.'s is used for estimating e.s.d.'s involving l.s.
planes.
;
loop_
    _geom_bond_atom_site_label_1
    _geom_bond_atom_site_label_2
    _geom_bond_site_symmetry_2
    _geom_bond_distance
    _geom_bond_publ_flag
    C1 N2 . 1.335(3) ?
    C1 N1 . 1.348(3) ?
    C1 C4 . 1.446(3) ?
    C2 N1 . 1.356(3) ?
    C2 C3 . 1.356(3) ?
    C2 H2A . 0.9300 ?
    C3 N2 . 1.364(3) ?
    C3 H3 . 0.9300 ?
    C4 C5 . 1.393(3) ?
    C4 C9 . 1.396(3) ?
    C5 C6 . 1.378(4) ?
    C5 H5 . 0.9300 ?
    C6 C7 . 1.377(4) ?
    C6 H6 . 0.9300 ?
    C7 C8 . 1.365(4) ?
    C7 H7 . 0.9300 ?
    C8 C9 . 1.363(4) ?
    C8 H8 . 0.9300 ?
    C9 H9 . 0.9300 ?
    C10 C11 2 1.378(3) ?
    C10 C11 . 1.378(3) ?
    C10 H10 . 0.9300 ?
    C11 C12 . 1.389(3) ?
    C11 H11 . 0.9300 ?
    C12 C13 . 1.387(3) ?
    C12 C14 . 1.497(3) ?
    C13 C12 2 1.387(3) ?
    C13 H13 . 0.9300 ?
    C14 O1 . 1.252(3) ?
    C14 O2 . 1.261(3) ?
    N1 H1 . 0.8600 ?
    N2 H2 . 0.8600 ?
    O1W HW11 . 0.848(10) ?
    O1W HW12 . 0.848(10) ?
loop_
    _geom_angle_atom_site_label_1
    _geom_angle_atom_site_label_2
    _geom_angle_atom_site_label_3
    _geom_angle_site_symmetry_1
    _geom_angle_site_symmetry_3
    _geom_angle
    _geom_angle_publ_flag
    N2 C1 N1 . . 106.5(2) ?
    N2 C1 C4 . . 126.35(19) ?
    N1 C1 C4 . . 127.1(2) ?
    N1 C2 C3 . . 107.0(2) ?
    N1 C2 H2A . . 126.5 ?
    C3 C2 H2A . . 126.5 ?
    C2 C3 N2 . . 106.9(2) ?
    C2 C3 H3 . . 126.5 ?
    N2 C3 H3 . . 126.5 ?
    C5 C4 C9 . . 118.6(2) ?
    C5 C4 C1 . . 121.6(2) ?
    C9 C4 C1 . . 119.8(2) ?
    C6 C5 C4 . . 120.2(2) ?
    C6 C5 H5 . . 119.9 ?
    C4 C5 H5 . . 119.9 ?
    C7 C6 C5 . . 120.3(3) ?
    C7 C6 H6 . . 119.8 ?
    C5 C6 H6 . . 119.8 ?
    C8 C7 C6 . . 119.4(3) ?
    C8 C7 H7 . . 120.3 ?
    C6 C7 H7 . . 120.3 ?
    C9 C8 C7 . . 121.4(3) ?
    C9 C8 H8 . . 119.3 ?
    C7 C8 H8 . . 119.3 ?
    C8 C9 C4 . . 120.0(3) ?
    C8 C9 H9 . . 120.0 ?
    C4 C9 H9 . . 120.0 ?
    C11 C10 C11 2 . 121.0(3) ?
    C11 C10 H10 2 . 119.5 ?
    C11 C10 H10 . . 119.5 ?
    C10 C11 C12 . . 120.0(2) ?
    C10 C11 H11 . . 120.0 ?
    C12 C11 H11 . . 120.0 ?
    C13 C12 C11 . . 118.6(2) ?
    C13 C12 C14 . . 119.6(2) ?
    C11 C12 C14 . . 121.9(2) ?
    C12 C13 C12 . 2 121.7(3) ?
    C12 C13 H13 . . 119.1 ?
    C12 C13 H13 2 . 119.1 ?
    O1 C14 O2 . . 124.4(2) ?
    O1 C14 C12 . . 117.9(2) ?
    O2 C14 C12 . . 117.8(2) ?
    C1 N1 C2 . . 109.7(2) ?
    C1 N1 H1 . . 125.1 ?
    C2 N1 H1 . . 125.1 ?
    C1 N2 C3 . . 109.82(19) ?
    C1 N2 H2 . . 125.1 ?
    C3 N2 H2 . . 125.1 ?
    HW11 O1W HW12 . . 107.3(16) ?
loop_
    _geom_hbond_atom_site_label_D
    _geom_hbond_atom_site_label_H
    _geom_hbond_atom_site_label_A
    _geom_hbond_site_symmetry_A
    _geom_hbond_distance_DH
    _geom_hbond_distance_HA
    _geom_hbond_distance_DA
    _geom_hbond_angle_DHA
    N1 H1 O1W . 0.86 1.88 2.725(3) 169
    N2 H2 O2 7_566 0.86 1.89 2.731(3) 167
    O1W HW11 O1 . 0.848(10) 1.920(14) 2.718(3) 156(3)
    O1W HW12 O2 5_566 0.848(10) 2.012(11) 2.858(2) 176(3)
