# Supplementary material for: 2-Phenyl­imidazolium hemi(benzene-1,3-dicarboxyl­ate) monohydrate
Source: Acta Crystallogr Sect E Struct Rep Online. 2011 Jul 16;67(Pt 8):o2047. doi: 10.1107/S160053681102681X (PMC3213495; doi:10.1107/S160053681102681X)
Supplement: Supplementary file 2 [file e-67-o2047-Isup2.hkl]

#
# h,k,l, Fc-squared, Fo-squared, sigma(Fo-squared) and status flag
#
data_I
_shelx_title ' 1 in C2/c'
_shelx_refln_list_code          4
_shelx_F_calc_maximum      349.23
_exptl_crystal_F_000      1032.00
_reflns_d_resolution_high  0.8000
 
loop_
 _symmetry_equiv_pos_as_xyz
 'x, y, z'
 '-x, y, -z+1/2'
 'x+1/2, y+1/2, z'
 '-x+1/2, y+1/2, -z+1/2'
 '-x, -y, -z'
 'x, -y, z-1/2'
 '-x+1/2, -y+1/2, -z'
 'x+1/2, -y+1/2, z-1/2'
 
_cell_length_a    17.0920
_cell_length_b     7.1520
_cell_length_c    20.3220
_cell_angle_alpha  90.000
_cell_angle_beta  108.449
_cell_angle_gamma  90.000
 
_shelx_F_squared_multiplier     1.000
 
loop_
 _refln_index_h
 _refln_index_k
 _refln_index_l
 _refln_F_squared_calc
 _refln_F_squared_meas
 _refln_F_squared_sigma
 _refln_observed_status
   2   0   0     2326.94     2097.94     34.84 o
   4   0   0   121959.71   154721.72    446.78 o
   6   0   0    50829.67    70878.09    395.87 o
   8   0   0       27.53       12.15      6.87 o
  10   0   0     1518.78     2687.53    112.02 o
  12   0   0     2240.66     3254.36    142.06 o
  14   0   0     3297.65     4581.45    186.74 o
  16   0   0     4183.02     5480.90    225.75 o
  18   0   0       15.47       48.38     25.20 o
  20   0   0      349.67      209.80     48.23 o
   1   1   0        3.11       50.77      7.42 o
   3   1   0       94.86      123.31     10.72 o
   5   1   0      223.01      265.49     16.03 o
   7   1   0      509.34      749.04     31.18 o
   9   1   0     1545.49     1885.27    165.44 o
  11   1   0      354.67      561.59     59.57 o
  13   1   0     1617.11     2041.07    116.57 o
  15   1   0      312.02      411.91     41.03 o
  17   1   0      342.00      399.75     51.86 o
  19   1   0      377.90      339.04     44.14 o
   0   2   0    80425.58    66385.59    284.94 o
   2   2   0   108224.55    94270.09    900.17 o
   4   2   0      836.87     1086.50     47.52 o
   6   2   0      398.08      435.11     25.09 o
   8   2   0     1834.47     2310.03     90.19 o
  10   2   0      172.06      211.85     21.10 o
  12   2   0     1438.93     1677.41     69.59 o
  14   2   0     2765.15     3174.66    578.98 o
  16   2   0     1199.70     1302.22    241.93 o
  18   2   0      746.68      771.29    162.07 o
   1   3   0      191.10      117.68     10.16 o
   3   3   0       91.22       74.33      5.80 o
   5   3   0       55.08       45.67      7.45 o
   7   3   0      171.13      172.78     18.50 o
   9   3   0       49.40       42.21      7.82 o
  11   3   0        1.60       -1.43      3.17 o
  13   3   0       82.66       66.90     20.87 o
  15   3   0       25.09       46.34     21.73 o
  17   3   0        5.10       29.95     12.77 o
  19   3   0        0.00        2.77      6.19 o
   0   4   0    18294.17     4736.01   8479.56 o
   2   4   0     2576.34     2361.11     55.75 o
   4   4   0     4525.90     4831.50     90.46 o
   6   4   0       16.41       22.40      5.25 o
   8   4   0       17.76       21.03      4.52 o
  10   4   0       26.76       26.44      6.97 o
  12   4   0      598.80      504.58     89.94 o
  14   4   0      462.25      549.41     65.64 o
  16   4   0      638.93      724.90     80.64 o
  18   4   0       34.83       43.38     24.93 o
   1   5   0        7.32        7.18      1.50 o
   3   5   0        9.89        8.23      2.45 o
   5   5   0       27.34       20.80      6.87 o
   7   5   0        0.38       -2.51      3.16 o
   9   5   0      128.19      142.36     22.55 o
  11   5   0        1.60        3.88      2.65 o
  13   5   0        0.85       14.08      9.04 o
  15   5   0       21.05        5.10      8.02 o
   0   6   0      300.01      293.27     33.95 o
   2   6   0      299.42      365.96     28.27 o
   4   6   0      665.27      693.02     42.20 o
   6   6   0      146.92      165.01     35.94 o
   8   6   0      569.16      618.74     66.79 o
  10   6   0       31.16       23.80      9.40 o
  12   6   0      310.59      338.29     39.61 o
  14   6   0       18.62       19.55      9.24 o
   1   7   0      298.38      308.68     26.88 o
   3   7   0      191.94      238.93     23.79 o
   5   7   0      168.82      194.56     20.47 o
   7   7   0      230.22      348.47     54.52 o
   9   7   0       12.75        0.15     11.06 o
  11   7   0      114.42      121.81     34.29 o
   0   8   0       16.47       16.53      8.62 o
   2   8   0       57.63       76.40     22.41 o
   4   8   0       42.07       52.45     24.33 o
   6   8   0      206.94      218.03     44.18 o
   8   8   0      223.65      272.71     53.98 o
 -19   1   1      409.87      325.12     38.67 o
 -17   1   1       30.49       28.19     11.45 o
 -15   1   1      206.98      273.62     32.51 o
 -13   1   1        1.16        4.93     10.10 o
 -11   1   1       34.44       28.54      9.88 o
  -9   1   1      134.23      169.11     17.39 o
  -7   1   1       54.46       82.46      9.59 o
  -5   1   1     2185.33     2477.83     45.31 o
  -3   1   1     7478.11     7959.02    199.11 o
  -1   1   1     6044.68     5059.25     71.59 o
   1   1   1     6183.56     5429.10    132.57 o
   3   1   1     6832.31     7115.57    105.54 o
   5   1   1     2415.22     2654.45     54.36 o
   7   1   1      819.76      906.87     36.18 o
   9   1   1     1509.78     1699.22     83.18 o
  11   1   1      211.43      302.11     29.52 o
  13   1   1      638.28      778.67     52.00 o
  15   1   1      217.68      297.67     35.76 o
  17   1   1       54.06       61.44     18.72 o
  19   1   1       77.98       62.38     24.54 o
 -20   2   1      254.08      184.26     29.41 o
 -18   2   1        0.77        5.61      7.96 o
 -16   2   1       41.22       68.90     17.23 o
 -14   2   1      209.33      222.08     25.99 o
 -12   2   1      825.30      923.83     47.75 o
 -10   2   1        2.50        8.41      6.45 o
  -8   2   1      562.58      646.61     32.53 o
  -6   2   1     5768.34     6575.00     92.51 o
  -4   2   1     3627.39     3289.66     59.27 o
  -2   2   1     3960.13     3252.09    283.04 o
   0   2   1       80.75       51.32      4.85 o
   2   2   1    26534.60    23449.92    872.94 o
   4   2   1      592.87      518.29     18.39 o
   6   2   1     7288.77     8067.90     91.83 o
   8   2   1     2698.19     2740.31    101.17 o
  10   2   1        1.75        1.85      4.57 o
  12   2   1      986.57     1020.09     58.62 o
  14   2   1       33.20       30.68     18.78 o
  16   2   1      131.88      136.85     24.45 o
  18   2   1       18.45       13.51     10.17 o
 -19   3   1       30.48       14.43      6.10 o
 -17   3   1      940.48      755.35    143.21 o
 -15   3   1        6.03        8.32      9.27 o
 -13   3   1      656.98      780.94     68.26 o
 -11   3   1     1132.48     1065.18    107.90 o
  -9   3   1      338.70      390.00     34.15 o
  -7   3   1     3717.89     3100.77    516.16 o
  -5   3   1     2188.87     2135.17    119.84 o
  -3   3   1      920.30      908.10     23.26 o
  -1   3   1     2576.36     2157.64     39.03 o
   1   3   1      714.84      572.81     24.37 o
   3   3   1       55.92       53.66      5.72 o
   5   3   1        1.96        6.09      3.11 o
   7   3   1      325.76      323.86     17.95 o
   9   3   1       32.45       26.57      6.07 o
  11   3   1     1394.69     1328.04     95.33 o
  13   3   1      129.85      169.79     35.18 o
  15   3   1      476.68      477.38     61.57 o
  17   3   1      517.73      510.89    147.08 o
 -18   4   1      198.13      191.88     29.67 o
 -16   4   1       21.48       23.47     10.23 o
 -14   4   1       73.97       66.86     23.20 o
 -12   4   1      659.41      482.07    110.36 o
 -10   4   1      594.60      543.26     41.39 o
  -8   4   1      558.17      589.34     42.49 o
  -6   4   1       51.98       54.55      9.58 o
  -4   4   1    11391.22    11618.68    134.96 o
  -2   4   1       15.59       59.34      6.84 o
   0   4   1      336.06      333.10     24.61 o
   2   4   1    10691.57    10206.47    344.63 o
   4   4   1     3545.16     3632.71     94.17 o
   6   4   1      954.11     1048.17     33.49 o
   8   4   1        0.00        0.97      2.98 o
  10   4   1     1029.58      886.46    136.89 o
  12   4   1      329.65      244.17     59.58 o
  14   4   1       63.56       78.25     24.94 o
  16   4   1       32.52       48.90     22.39 o
 -17   5   1      285.57      242.49     33.75 o
 -15   5   1       21.85       44.82     14.50 o
 -13   5   1      214.05      220.22     29.94 o
 -11   5   1      236.18      213.66     28.42 o
  -9   5   1        5.09        8.73      4.39 o
  -7   5   1      180.82      168.13     31.68 o
  -5   5   1        5.18        2.48      6.16 o
  -3   5   1      274.79      276.60     16.36 o
  -1   5   1        4.35        3.96      2.10 o
   1   5   1       90.86       89.89      9.78 o
   3   5   1       73.63       62.21      8.80 o
   5   5   1       25.95        6.57      5.96 o
   7   5   1       68.72      105.52     32.60 o
   9   5   1      163.45      200.35     33.23 o
  11   5   1      190.39      152.84     34.14 o
  13   5   1       48.82       39.47     18.80 o
  15   5   1        3.01       10.78      8.74 o
 -14   6   1      134.42      119.87     25.30 o
 -12   6   1      153.01      125.68     23.28 o
 -10   6   1       86.03       98.30     31.64 o
  -8   6   1        6.99       29.68     18.69 o
  -6   6   1      690.63      732.55     69.26 o
  -4   6   1      476.36      561.84     53.87 o
  -2   6   1      356.34      359.11     26.48 o
   0   6   1        1.69        0.08      5.02 o
   2   6   1     1862.06     1906.78     68.15 o
   4   6   1      250.87      311.56     37.63 o
   6   6   1     1511.64     1670.53    109.20 o
   8   6   1      326.76      382.13     53.19 o
  10   6   1        0.96       -4.21      5.95 o
  12   6   1      375.37      397.63     43.01 o
  14   6   1        5.95        3.55     16.48 o
 -11   7   1        0.28       -2.93      9.13 o
  -9   7   1       15.10       17.48     14.51 o
  -7   7   1        6.58       28.39     16.88 o
  -5   7   1        2.32        0.37      4.82 o
  -3   7   1       22.90       15.05      8.14 o
  -1   7   1        4.31        7.64     10.31 o
   1   7   1       54.57       59.19     12.36 o
   3   7   1       15.61       32.25      9.95 o
   5   7   1      120.97      175.77     20.89 o
   7   7   1        4.86       17.87     18.86 o
   9   7   1      151.11      194.17     41.56 o
  11   7   1        1.59        6.65     10.98 o
  -8   8   1        5.03       10.65      9.61 o
  -6   8   1       45.35       45.68     21.68 o
  -4   8   1       49.84       83.04     25.32 o
  -2   8   1       58.22       44.57     17.14 o
   0   8   1       22.14       13.55      6.07 o
   2   8   1        8.51       24.75     15.20 o
   4   8   1      305.61      305.44     48.85 o
   6   8   1        1.66       15.32     21.64 o
   8   8   1       46.40       80.94     30.77 o
 -20   0   2      124.03       49.46     18.73 o
 -18   0   2     2151.58     2289.53    139.66 o
 -16   0   2      228.86      213.74     41.72 o
 -14   0   2     3915.00     5139.21    180.03 o
 -12   0   2     2758.22     3642.12    136.02 o
 -10   0   2     5632.63     7523.69    165.02 o
  -8   0   2     9298.04    12539.50    178.87 o
  -6   0   2     7524.06    10620.23    132.56 o
  -4   0   2     1469.69     1680.65     36.93 o
  -2   0   2    22152.29    21983.99    238.27 o
   0   0   2    13056.22    13311.50     92.30 o
   2   0   2     8641.02     7771.14     92.98 o
   4   0   2       17.98        5.39      6.02 o
   6   0   2       48.09       82.73     15.61 o
   8   0   2     5401.50     7542.99    176.48 o
  10   0   2     2079.42     2367.34    116.22 o
  12   0   2      985.25     1283.86     94.94 o
  14   0   2     3916.20     4850.61    207.24 o
  16   0   2        1.83       21.43     17.66 o
  18   0   2      629.03      720.48     92.00 o
 -19   1   2        8.20       28.43     11.59 o
 -17   1   2        0.01       -2.11      6.26 o
 -15   1   2     2396.41     2679.98     94.49 o
 -13   1   2      669.88      705.13     43.58 o
 -11   1   2     6805.17     8034.66    129.93 o
  -9   1   2     1162.31     1325.65     42.71 o
  -7   1   2     3600.40     4239.70     92.67 o
  -5   1   2    14804.45    17080.76    112.05 o
  -3   1   2     8794.39     9605.71     94.77 o
  -1   1   2      403.05      272.36      9.83 o
   1   1   2     7379.97     6704.64    166.54 o
   3   1   2     1575.43     1470.14     51.55 o
   5   1   2      534.91      671.54     29.39 o
   7   1   2       74.18       75.99     10.71 o
   9   1   2     1140.37     1293.36     74.92 o
  11   1   2     2899.53     3228.66    206.07 o
  13   1   2     3357.35     3934.65    196.61 o
  15   1   2      736.97      855.18     63.58 o
  17   1   2      229.61      203.92     32.42 o
  19   1   2      195.23      193.76     33.44 o
 -20   2   2       60.49       37.52      9.64 o
 -18   2   2      215.26      200.59     28.22 o
 -16   2   2      501.28      576.57     66.95 o
 -14   2   2        0.04        1.37      3.82 o
 -12   2   2     1753.96     2071.52     69.51 o
 -10   2   2     1922.39     2143.36     88.57 o
  -8   2   2     2988.29     3481.77     76.83 o
  -6   2   2     2965.88     3102.49     75.11 o
  -4   2   2     2101.78     2465.17     41.99 o
  -2   2   2     6217.24     5591.15    191.90 o
   0   2   2      612.11      524.94     15.08 o
   2   2   2    23475.81    21091.23    436.86 o
   4   2   2     3126.17     2806.82    103.21 o
   6   2   2     1809.59     1836.17     42.65 o
   8   2   2     1507.62     1621.41     81.56 o
  10   2   2        1.46        6.49      5.14 o
  12   2   2      580.62      620.71     60.99 o
  14   2   2       78.12       79.09     18.53 o
  16   2   2     1051.80     1183.24    207.03 o
  18   2   2       10.78        4.97      4.84 o
 -19   3   2        3.48        2.94      6.20 o
 -17   3   2        5.36       31.37      8.75 o
 -15   3   2     1081.34     1147.98     88.57 o
 -13   3   2      282.86      313.38     29.96 o
 -11   3   2     1541.70     1740.55     65.32 o
  -9   3   2       18.75       13.45      5.40 o
  -7   3   2        0.17        1.34      7.76 o
  -5   3   2       15.83       14.52      3.82 o
  -3   3   2       85.33       72.56      6.14 o
  -1   3   2     1471.75     1380.72     44.49 o
   1   3   2       45.31       36.05      5.31 o
   3   3   2      473.52      416.10     16.70 o
   5   3   2      528.58      505.36     25.72 o
   7   3   2      615.12      577.02     25.78 o
   9   3   2      112.31       90.84     11.10 o
  11   3   2     1952.19     1873.63    262.14 o
  13   3   2      614.76      614.36     66.23 o
  15   3   2      646.89      712.62     77.55 o
  17   3   2        6.35        9.47     10.21 o
 -18   4   2       48.19       20.10     17.83 o
 -16   4   2      100.93       94.50     19.86 o
 -14   4   2      243.64      221.88     17.84 o
 -12   4   2       46.04       31.90      4.08 o
 -10   4   2      564.51      578.94     32.80 o
  -8   4   2      188.58      189.17     17.80 o
  -6   4   2      434.03      458.52     32.04 o
  -4   4   2      122.55      131.88     10.28 o
  -2   4   2      329.90      353.83     15.92 o
   0   4   2     1436.15     1213.52     47.35 o
   2   4   2      658.75      753.85     48.33 o
   4   4   2     1590.03     1569.55     34.48 o
   6   4   2       31.16       35.67      6.12 o
   8   4   2        0.27        4.20      3.74 o
  10   4   2      111.49       84.04     13.23 o
  12   4   2        4.13       -1.76      3.93 o
  14   4   2      381.96      449.98     63.66 o
  16   4   2       80.65      118.20     34.72 o
 -17   5   2       27.79        9.63     15.71 o
 -15   5   2       44.28       23.43      9.74 o
 -13   5   2      160.09      144.79     23.69 o
 -11   5   2       78.70       75.47     17.10 o
  -9   5   2       33.35       18.38      6.56 o
  -7   5   2       22.04       20.32     12.45 o
  -5   5   2        7.02       13.61      3.40 o
  -3   5   2      144.67      135.89     11.36 o
  -1   5   2       12.64       10.04      3.63 o
   1   5   2      297.25      287.02     19.45 o
   3   5   2       16.69       33.80      6.58 o
   5   5   2      240.62      235.76     25.97 o
   7   5   2        1.60       10.14      4.77 o
   9   5   2      275.83      270.30     23.43 o
  11   5   2      139.98      164.12     35.13 o
  13   5   2      135.13      106.19     30.16 o
  15   5   2       84.21       88.90     32.39 o
 -14   6   2      260.64      221.00     44.92 o
 -12   6   2        4.71       12.39      8.95 o
 -10   6   2      461.06      518.15     66.00 o
  -8   6   2        0.83        5.71      9.40 o
  -6   6   2      121.63      110.05     27.22 o
  -4   6   2       43.34       42.30      8.23 o
  -2   6   2       21.76       10.34     15.47 o
   0   6   2       63.41       76.47     11.69 o
   2   6   2      265.09      300.38     26.38 o
   4   6   2      619.79      727.01     76.47 o
   6   6   2      126.38      158.74     34.20 o
   8   6   2      256.57      267.48     32.60 o
  10   6   2       12.17        6.53     14.37 o
  12   6   2       58.47       68.94     18.22 o
  14   6   2       37.38       44.00     13.76 o
 -13   7   2       18.72       10.81      9.53 o
 -11   7   2       38.94       33.92     18.07 o
  -9   7   2        0.17        9.19      7.84 o
  -7   7   2       13.65       -5.23      9.25 o
  -5   7   2        7.87        3.71      5.10 o
  -3   7   2       37.08       33.64      8.33 o
  -1   7   2        1.90        4.84      3.86 o
   1   7   2      123.71       97.88     16.86 o
   3   7   2       17.23       23.53      8.02 o
   5   7   2      219.62      251.11     26.62 o
   7   7   2        7.88       -9.99     12.30 o
   9   7   2      125.44      151.02     38.23 o
  11   7   2        0.01        2.72      9.63 o
  -8   8   2       16.25        8.75      4.58 o
  -6   8   2       66.16       64.09     21.35 o
  -4   8   2       22.05       26.62     12.71 o
  -2   8   2       25.38       27.83     13.50 o
   0   8   2        4.08        9.20      6.50 o
   2   8   2      127.72      158.82     21.47 o
   4   8   2       75.14       89.27     26.71 o
   6   8   2      195.28      180.59     39.84 o
   8   8   2       72.64       70.37     25.71 o
 -19   1   3        5.96        8.90      4.07 o
 -17   1   3       20.50       11.61      9.30 o
 -15   1   3       23.93       36.04     10.54 o
 -13   1   3      387.40      533.02     36.25 o
 -11   1   3      882.00     1074.92     44.74 o
  -9   1   3      732.18      876.28     36.02 o
  -7   1   3     1433.92     1693.24     34.97 o
  -5   1   3        0.34        0.71      2.10 o
  -3   1   3       19.02       23.95      3.32 o
  -1   1   3     1224.47     1068.20     48.21 o
   1   1   3     1658.40     1465.71     47.95 o
   3   1   3      129.11      154.27     18.73 o
   5   1   3      734.14      673.20     31.30 o
   7   1   3      147.35      201.18     27.23 o
   9   1   3       21.69       20.41     10.96 o
  11   1   3        1.07        9.26      4.95 o
  13   1   3        0.01       18.48     11.23 o
  15   1   3      216.38      277.69     36.95 o
  17   1   3       23.38       24.33      9.47 o
  19   1   3       83.08       76.23     22.51 o
 -20   2   3        0.04       -4.96      4.96 o
 -18   2   3        7.48        3.48      3.83 o
 -16   2   3       15.45       16.02      2.46 o
 -14   2   3        6.86        7.40      3.49 o
 -12   2   3       39.33       33.80     12.18 o
 -10   2   3       46.63       78.61     11.64 o
  -8   2   3       17.56       11.79      3.80 o
  -6   2   3        9.41       10.54      2.64 o
  -4   2   3     2063.00     2271.68     49.16 o
  -2   2   3        6.30        6.98      4.08 o
   0   2   3     1092.20      909.35     22.95 o
   2   2   3      574.16      534.61     17.95 o
   4   2   3        4.82        6.57      4.11 o
   6   2   3       42.86       44.84      9.45 o
   8   2   3        4.63        2.11      3.15 o
  10   2   3       15.48       23.71      8.21 o
  12   2   3       52.35       60.03     19.04 o
  14   2   3        5.91        6.45      6.61 o
  16   2   3       17.27       38.56     14.73 o
  18   2   3        0.04        2.22     12.71 o
 -19   3   3        0.26        2.80      3.35 o
 -17   3   3       44.47       55.88      8.65 o
 -15   3   3      154.49      148.56     16.03 o
 -13   3   3       87.01       89.57     10.35 o
 -11   3   3      494.61      547.87     22.55 o
  -9   3   3     2241.43     2318.89     71.73 o
  -7   3   3      674.08      637.78     27.91 o
  -5   3   3     3835.80     3801.18    141.45 o
  -3   3   3      357.13      305.18     18.36 o
  -1   3   3      442.38      407.86     25.95 o
   1   3   3      177.31      152.95      9.77 o
   3   3   3      758.83      624.69     22.23 o
   5   3   3      376.12      393.11     23.73 o
   7   3   3     1028.35     1033.14     36.75 o
   9   3   3       13.95       10.70      8.70 o
  11   3   3       48.11       77.52     22.14 o
  13   3   3      272.31      240.99     57.72 o
  15   3   3       68.26       62.40     24.70 o
  17   3   3      144.34      135.71     56.44 o
 -18   4   3      185.55      140.65     24.21 o
 -16   4   3      515.81      540.07     45.69 o
 -14   4   3      303.34      200.88     31.08 o
 -12   4   3      158.48      164.88     23.60 o
 -10   4   3       81.13       77.45     11.78 o
  -8   4   3       39.87       36.58      9.28 o
  -6   4   3     1267.65     1220.94     51.83 o
  -4   4   3      254.17      196.79     10.79 o
  -2   4   3     2660.03     2234.20     40.53 o
   0   4   3      349.58      290.87     20.83 o
   2   4   3        6.07        4.13      3.65 o
   4   4   3      174.81      173.48     12.27 o
   6   4   3      969.97      930.54     34.84 o
   8   4   3     1308.20     1207.57     49.06 o
  10   4   3     1214.56     1161.85    138.50 o
  12   4   3      477.35      449.58     58.25 o
  14   4   3      483.23      516.06     67.62 o
  16   4   3       38.84       48.52     22.28 o
 -17   5   3       18.87       12.74      9.70 o
 -15   5   3       74.13       64.73     18.16 o
 -13   5   3        8.90       -0.70      7.58 o
 -11   5   3        6.78      -13.72     13.72 o
  -9   5   3      231.91      257.83     41.23 o
  -7   5   3        0.16       -8.70      9.53 o
  -5   5   3      923.35      918.36     25.11 o
  -3   5   3      193.03      185.30     13.03 o
  -1   5   3      393.94      365.45     19.15 o
   1   5   3      389.94      369.89     22.65 o
   3   5   3      118.60      147.14     17.01 o
   5   5   3      171.28      186.64     15.70 o
   7   5   3      714.36      756.21     40.94 o
   9   5   3        9.37       11.41      3.14 o
  11   5   3       97.12      119.85     32.36 o
  13   5   3      206.49      229.19     46.11 o
  15   5   3       36.51       40.40     21.71 o
 -14   6   3       47.31       32.70     19.59 o
 -12   6   3       33.28       13.61      4.58 o
 -10   6   3       63.11       65.36     23.74 o
  -8   6   3        0.06       -2.89      2.95 o
  -6   6   3       55.79       57.90     19.65 o
  -4   6   3      115.77      103.04     13.23 o
  -2   6   3        0.49       -5.92      5.92 o
   0   6   3       18.54        7.59     12.51 o
   2   6   3        0.12       -8.59      8.59 o
   4   6   3        9.45        2.51      8.55 o
   6   6   3       86.22      142.79     25.40 o
   8   6   3       65.86       92.05     28.80 o
  10   6   3       56.71       55.57     23.47 o
  12   6   3       87.95      104.84     33.21 o
  14   6   3        5.34        3.23      9.36 o
 -13   7   3       16.70        5.24      8.46 o
 -11   7   3        0.09       -5.23      6.25 o
  -9   7   3        6.44       25.98     19.33 o
  -7   7   3       50.84       56.72     19.56 o
  -5   7   3        3.62      -11.37     11.37 o
  -3   7   3       34.82       38.33      8.99 o
  -1   7   3       22.58       36.08      8.94 o
   1   7   3        2.72        4.74     11.06 o
   3   7   3       54.38       69.26     14.24 o
   5   7   3       75.83      118.74     18.43 o
   7   7   3       31.43       37.43     19.82 o
   9   7   3       25.46        4.03      4.70 o
  11   7   3        0.01        2.09      4.47 o
  -8   8   3        5.51       19.24     14.34 o
  -6   8   3       41.77       49.02     19.57 o
  -4   8   3        0.71       -5.41      8.62 o
  -2   8   3       21.13       31.99     14.40 o
   0   8   3       18.21       17.57      8.03 o
   2   8   3        7.26       19.10      9.99 o
   4   8   3        0.01       -2.87      2.87 o
   6   8   3        4.75        3.21      6.99 o
 -20   0   4     1118.37      696.93     68.77 o
 -18   0   4       92.54       56.49     13.34 o
 -16   0   4     1291.76     1242.87    162.76 o
 -14   0   4       52.88       67.13     14.00 o
 -12   0   4     2361.89     2660.58    131.76 o
 -10   0   4     6042.13     8652.39    116.26 o
  -8   0   4     2145.71     2670.87     95.36 o
  -6   0   4    15853.61    18449.61   1891.32 o
  -4   0   4     8920.28    10106.86     82.34 o
  -2   0   4     1063.74      965.13     51.54 o
   0   0   4     9196.67     6699.05    749.02 o
   2   0   4     1398.53     1512.31     51.07 o
   4   0   4    13576.78    15230.45    198.79 o
   6   0   4      179.48      423.93     47.38 o
   8   0   4     7424.47     9623.89    222.81 o
  10   0   4       24.13      322.29     50.79 o
  12   0   4       42.24       86.80     27.99 o
  14   0   4      241.26      495.38     72.61 o
  16   0   4       16.80       11.98     12.12 o
  18   0   4      984.27     1153.62    124.50 o
 -19   1   4      284.70      222.42     28.84 o
 -17   1   4      183.50      192.67     22.80 o
 -15   1   4      716.10      705.22     63.16 o
 -13   1   4      117.68      142.92     12.40 o
 -11   1   4      191.81      422.81     49.85 o
  -9   1   4     5336.83     6375.33    114.18 o
  -7   1   4      134.30      208.80     18.01 o
  -5   1   4     1388.76     1338.53     52.89 o
  -3   1   4    18741.18    18399.49    354.47 o
  -1   1   4     4982.59     4009.21     43.72 o
   1   1   4    14780.58    14008.78    310.68 o
   3   1   4      187.39      233.69     19.87 o
   5   1   4      610.10      637.99     45.24 o
   7   1   4     1568.39     2491.18    105.53 o
   9   1   4     1663.75     1990.77     73.01 o
  11   1   4       17.83       40.76     12.98 o
  13   1   4      134.40      291.26     54.13 o
  15   1   4      206.18      236.02     35.92 o
  17   1   4        0.02       23.61     14.50 o
 -20   2   4      250.57      214.03     39.79 o
 -18   2   4       45.77      118.76     38.17 o
 -16   2   4      313.09      314.18     22.71 o
 -14   2   4       20.20       43.40     10.87 o
 -12   2   4     2489.38     2611.31     77.41 o
 -10   2   4      497.69      586.82     21.87 o
  -8   2   4     9549.68    11799.64    184.32 o
  -6   2   4       14.86       35.34      7.76 o
  -4   2   4      214.47      243.39     37.77 o
  -2   2   4     1939.74     1912.24     64.96 o
   0   2   4     6992.65     6140.99     79.73 o
   2   2   4     3809.22     3591.07     64.17 o
   4   2   4      236.66      213.19     17.24 o
   6   2   4     9011.88    10276.68    393.23 o
   8   2   4      194.55      241.06     32.07 o
  10   2   4      247.39      562.84    141.86 o
  12   2   4      276.48      356.93     50.58 o
  14   2   4       66.94       55.52     14.40 o
  16   2   4      816.95      961.39    196.85 o
  18   2   4       10.02       21.88     19.02 o
 -19   3   4        1.35        3.16      3.93 o
 -17   3   4      523.57      501.29     33.10 o
 -15   3   4       30.81       50.08      8.07 o
 -13   3   4      224.37      250.24     16.70 o
 -11   3   4     1247.09     1335.38     32.36 o
  -9   3   4      289.27      286.81     25.55 o
  -7   3   4      577.01      566.97     31.01 o
  -5   3   4       13.63       13.85      7.65 o
  -3   3   4     2325.81     2168.94     40.28 o
  -1   3   4      445.58      337.21     15.40 o
   1   3   4     2035.52     1820.70     38.33 o
   3   3   4       27.42       28.54      6.27 o
   5   3   4      129.27      111.60     14.15 o
   7   3   4      165.03      208.45     17.29 o
   9   3   4      550.62      776.60     67.99 o
  11   3   4        7.53       20.59     10.94 o
  13   3   4      172.61      200.91     53.73 o
  15   3   4       69.45      175.62     43.88 o
  17   3   4       59.24       62.33     21.44 o
 -18   4   4       23.03       17.66      6.78 o
 -16   4   4      164.74      191.87     27.74 o
 -14   4   4      149.35      118.57     20.53 o
 -12   4   4      328.62      334.41     25.58 o
 -10   4   4     1056.66      978.40     41.78 o
  -8   4   4      127.01      146.28     20.32 o
  -6   4   4     1317.04     1286.18     52.44 o
  -4   4   4      316.15      267.63     12.51 o
  -2   4   4       18.71        8.00     14.13 o
   0   4   4      146.33      140.19     12.70 o
   2   4   4       58.87       71.35      8.61 o
   4   4   4      705.14      707.91     25.62 o
   6   4   4      520.05      522.00     27.94 o
   8   4   4      259.34      272.43     43.73 o
  10   4   4      381.73      418.07     52.67 o
  12   4   4        9.69       12.20      4.55 o
  14   4   4      314.03      458.49     65.02 o
  16   4   4        4.54       -3.22      7.33 o
 -17   5   4       53.36       18.45     18.13 o
 -15   5   4      201.67      187.29     28.15 o
 -13   5   4      357.16      271.04     47.82 o
 -11   5   4       44.38       33.33     11.40 o
  -9   5   4      441.32      393.52     49.66 o
  -7   5   4        1.59       -2.35      5.59 o
  -5   5   4       11.43       15.23      5.35 o
  -3   5   4       73.68       74.91      8.20 o
  -1   5   4      212.94      200.09     16.42 o
   1   5   4      198.29      202.62     21.40 o
   3   5   4       76.60       76.90     10.86 o
   5   5   4       28.18       37.68      7.68 o
   7   5   4        1.51       11.06      8.16 o
   9   5   4        0.10        9.96      7.01 o
  11   5   4        3.43       18.49     15.76 o
  13   5   4       26.75       39.11     22.17 o
  15   5   4       11.69       -5.90      6.24 o
 -14   6   4      201.28      152.59     37.78 o
 -12   6   4       17.19       21.46     15.48 o
 -10   6   4      247.61      214.36     40.84 o
  -8   6   4       36.45       27.31     14.65 o
  -6   6   4       24.86       14.31      7.50 o
  -4   6   4       75.98       74.40     10.83 o
  -2   6   4       13.05       14.04      5.20 o
   0   6   4      108.40      108.49     15.28 o
   2   6   4       28.16       18.80      5.38 o
   4   6   4      100.80      137.90     25.05 o
   6   6   4      203.47      180.10     37.89 o
   8   6   4       21.55       30.20     18.61 o
  10   6   4      186.89      140.84     35.76 o
  12   6   4        0.29       30.34     23.08 o
 -13   7   4       10.04        7.49      6.42 o
 -11   7   4        4.25        2.24      6.72 o
  -9   7   4        3.19       -8.97      8.97 o
  -7   7   4        1.24       -2.18     10.08 o
  -5   7   4        3.30       -0.17      6.08 o
  -3   7   4       36.78       47.32     22.59 o
  -1   7   4       25.66       40.64      9.80 o
   1   7   4       74.03       91.95     15.84 o
   3   7   4        0.13        2.67     10.14 o
   5   7   4        0.01        3.76      7.76 o
   7   7   4       33.65       46.92     21.04 o
   9   7   4       11.84       10.80      8.92 o
  11   7   4        0.22        5.08      9.73 o
  -8   8   4       84.48       89.58     30.20 o
  -6   8   4        9.92       27.00     17.18 o
  -4   8   4       90.50       93.05     26.81 o
  -2   8   4        2.04        4.84      3.39 o
   0   8   4       85.60       78.43     14.77 o
   2   8   4        2.31       11.40     12.06 o
   4   8   4       50.84       33.56     14.15 o
   6   8   4       16.94       50.10     22.90 o
 -21   1   5       73.22       44.06     11.98 o
 -19   1   5        2.16        3.14      2.96 o
 -17   1   5      115.39       93.98     14.63 o
 -15   1   5      131.28      119.73     16.39 o
 -13   1   5      175.96      200.56     14.41 o
 -11   1   5       36.80       87.01      9.27 o
  -9   1   5     2173.55     2316.66     48.60 o
  -7   1   5     5314.28     5643.62     84.26 o
  -5   1   5     2805.31     2615.87     93.17 o
  -3   1   5     8260.51     6920.96    221.91 o
  -1   1   5     3923.00     3136.14    125.79 o
   1   1   5        1.06        0.06      3.27 o
   3   1   5     1814.27     1806.65     63.41 o
   5   1   5       25.09       39.18     14.49 o
   7   1   5        0.03       -2.82      5.49 o
   9   1   5      290.20      326.48     30.90 o
  11   1   5       40.71       39.00     13.72 o
  13   1   5       93.80       90.93     21.25 o
  15   1   5        9.26       12.20     16.87 o
  17   1   5        9.87       23.88     16.42 o
 -20   2   5        0.17      -12.79     12.79 o
 -18   2   5       67.11       58.62      9.04 o
 -16   2   5      152.21      143.59     13.36 o
 -14   2   5      227.24      220.10     18.81 o
 -12   2   5      622.40      778.06     29.26 o
 -10   2   5      890.67      980.07     27.32 o
  -8   2   5        3.94       10.14      4.32 o
  -6   2   5      619.24      684.29     38.71 o
  -4   2   5     1445.36     1228.35     74.16 o
  -2   2   5     1691.05     1443.61     42.85 o
   0   2   5     1356.41     1233.65     26.47 o
   2   2   5     4079.93     3689.91     48.90 o
   4   2   5      105.78       96.68     13.26 o
   6   2   5      128.72      148.24     14.50 o
   8   2   5       47.89       55.46     11.89 o
  10   2   5      461.29      491.51     55.20 o
  12   2   5      521.37      530.67     63.84 o
  14   2   5      302.90      346.04     83.43 o
  16   2   5      271.74      231.84     52.50 o
  18   2   5      223.70      211.02     54.53 o
 -19   3   5      364.28      318.83     34.25 o
 -17   3   5        4.52        1.42      5.07 o
 -15   3   5       74.28       70.62      9.31 o
 -13   3   5      242.63      257.74     16.14 o
 -11   3   5     1737.94     1788.31     65.52 o
  -9   3   5      308.82      336.43     39.53 o
  -7   3   5      136.13      120.34     14.41 o
  -5   3   5     3175.91     2873.37     96.31 o
  -3   3   5      629.60      581.15     24.50 o
  -1   3   5     1066.50      984.26     36.31 o
   1   3   5       95.58       78.57      7.46 o
   3   3   5     6659.62     6336.28     80.23 o
   5   3   5       63.14       42.25      7.84 o
   7   3   5       33.69       44.29      8.35 o
   9   3   5      690.42      743.62     66.08 o
  11   3   5      684.67      582.25     83.72 o
  13   3   5       29.84       24.14      7.92 o
  15   3   5       10.77        4.77      6.55 o
  17   3   5      143.44      142.64     45.76 o
 -18   4   5       42.06       24.04     13.47 o
 -16   4   5       23.14       18.77      6.25 o
 -14   4   5        1.73       -1.39      5.08 o
 -12   4   5       37.91       53.07      9.98 o
 -10   4   5      171.96      165.09     20.64 o
  -8   4   5       72.20       84.58     14.21 o
  -6   4   5     1266.14     1299.63     43.90 o
  -4   4   5        7.59       14.92      3.17 o
  -2   4   5      253.69      264.67     23.24 o
   0   4   5      427.35      442.24     23.79 o
   2   4   5      268.88      230.35     14.99 o
   4   4   5       69.56       81.77      9.05 o
   6   4   5      268.38      274.65     25.40 o
   8   4   5      331.24      279.71     42.31 o
  10   4   5      151.07      121.06     42.05 o
  12   4   5      171.48      177.88     24.28 o
  14   4   5      161.69      186.67     41.96 o
  16   4   5       51.80      102.99     35.35 o
 -17   5   5       67.91       52.23     20.20 o
 -15   5   5      226.57      216.92     42.07 o
 -13   5   5      113.77       86.67     23.82 o
 -11   5   5      604.99      614.67     64.80 o
  -9   5   5        1.36       -0.74      6.80 o
  -7   5   5       73.76       68.45     12.00 o
  -5   5   5      525.59      496.66     21.93 o
  -3   5   5      131.06      123.94     10.72 o
  -1   5   5       17.90        8.67      7.68 o
   1   5   5      732.26      757.23     54.57 o
   3   5   5      578.98      588.27     77.22 o
   5   5   5      180.06      196.97     22.31 o
   7   5   5       48.24       45.44     19.21 o
   9   5   5      255.43      251.65     43.86 o
  11   5   5      379.97      386.19     58.17 o
  13   5   5        9.79        7.80      7.46 o
 -14   6   5        4.23       12.21     10.78 o
 -12   6   5       14.25        9.03      3.85 o
 -10   6   5       54.31       43.95     16.44 o
  -8   6   5      139.48      144.27     30.89 o
  -6   6   5       47.16       19.94     10.51 o
  -4   6   5      599.98      669.76     52.18 o
  -2   6   5      260.54      279.77     23.78 o
   0   6   5      228.48      263.47     24.71 o
   2   6   5      839.38     1154.84     67.00 o
   4   6   5       52.71       63.44     12.00 o
   6   6   5      103.17       89.22     27.46 o
   8   6   5       20.60       17.43     10.10 o
  10   6   5       18.91       11.96      6.54 o
  12   6   5       10.83       35.62     20.50 o
 -13   7   5       54.77       60.48     24.10 o
 -11   7   5       79.95       99.91     31.28 o
  -9   7   5       12.11       46.77     21.11 o
  -7   7   5       42.46       34.30     15.39 o
  -5   7   5       13.52       -5.68      5.68 o
  -3   7   5       87.76       99.16     15.13 o
  -1   7   5       66.61       77.23     14.53 o
   1   7   5       10.94       18.58      7.43 o
   3   7   5      147.90      183.27     23.99 o
   5   7   5        5.38       -2.15      5.52 o
   9   7   5       32.83       13.29     13.44 o
  -8   8   5       64.77       60.19     24.18 o
  -6   8   5       16.30       16.64      8.70 o
  -4   8   5       36.91       36.77     19.09 o
  -2   8   5        4.60       -3.00      3.00 o
   0   8   5        6.41        0.95      3.37 o
   2   8   5        5.31       -1.06     13.58 o
   4   8   5        3.27        6.91      7.63 o
   6   8   5        4.79        7.25     11.45 o
 -20   0   6        0.00       -9.97      9.97 o
 -18   0   6      143.16      146.20     19.89 o
 -16   0   6        0.28        5.63      5.26 o
 -14   0   6       45.81       47.96      9.84 o
 -12   0   6       10.30       17.67      5.13 o
 -10   0   6     2330.17     2599.08    175.88 o
  -8   0   6     1520.80     1387.12    276.43 o
  -6   0   6     5670.38     5888.81    128.53 o
  -4   0   6     6721.77     7735.85    216.14 o
  -2   0   6      641.79      672.83     33.58 o
   0   0   6      187.09      195.32     22.21 o
   2   0   6     2950.57     2633.40     75.41 o
   4   0   6     7923.91     7533.38    151.54 o
   6   0   6     3441.73     3462.92    123.36 o
   8   0   6     8088.24     9788.17    235.75 o
  10   0   6      496.04      537.90     62.41 o
  12   0   6     1202.10     1333.12    110.48 o
  14   0   6       56.53       82.61     26.41 o
  16   0   6       15.74       -3.83     10.82 o
  18   0   6      212.26      204.66     50.75 o
 -21   1   6        0.48       -4.26      4.26 o
 -19   1   6       14.34        9.18      1.59 o
 -17   1   6      512.45      522.57     26.69 o
 -15   1   6     1166.60     1337.14     39.88 o
 -13   1   6       91.42      110.09     10.33 o
 -11   1   6        2.32       -1.34      2.75 o
  -9   1   6    11499.84    14564.82    146.34 o
  -7   1   6     1135.15     1078.47     24.15 o
  -5   1   6     8091.74     7534.10    240.22 o
  -3   1   6      268.30      190.26      8.17 o
  -1   1   6       20.22       31.68      3.61 o
   1   1   6     1502.55     1473.90     49.03 o
   3   1   6     2932.58     2875.42    144.27 o
   5   1   6     9467.53    10119.45    189.47 o
   7   1   6     1714.06     2284.98    101.80 o
   9   1   6      123.95      163.54     22.80 o
  11   1   6      171.66      150.59     24.41 o
  13   1   6     1156.66     1269.18     80.59 o
  15   1   6        5.23        2.97      8.63 o
  17   1   6       77.09       56.78     20.40 o
 -20   2   6       31.23        0.40      9.91 o
 -18   2   6        0.05       -0.70      2.41 o
 -16   2   6      125.92      136.40     13.22 o
 -14   2   6      270.82      291.90     21.32 o
 -12   2   6        2.57        3.94      2.53 o
 -10   2   6      533.69      649.08     21.49 o
  -8   2   6      357.22      370.30     24.39 o
  -6   2   6      280.75      274.97     15.21 o
  -4   2   6     1319.50     1172.49     26.19 o
  -2   2   6     3909.50     3551.73     78.72 o
   0   2   6      885.05      785.38     23.04 o
   2   2   6      850.51      792.66     24.92 o
   4   2   6      263.72      247.65     21.21 o
   6   2   6      395.36      368.27     29.07 o
   8   2   6      219.08      224.85     19.49 o
  10   2   6      285.45      279.14     28.38 o
  12   2   6      250.80      276.45     41.98 o
  14   2   6        0.16        2.33      6.59 o
  16   2   6      333.36      340.41     46.38 o
 -19   3   6       34.70       42.39     18.22 o
 -17   3   6      144.13      141.65     17.01 o
 -15   3   6      136.83      135.09     12.59 o
 -13   3   6      155.61      150.19     10.89 o
 -11   3   6      581.59      641.34     38.90 o
  -9   3   6      596.81      640.16     35.57 o
  -7   3   6     1986.08     1984.46     63.96 o
  -5   3   6      838.11      694.16     26.57 o
  -3   3   6       12.34       17.19      5.28 o
  -1   3   6      663.29      597.99     21.56 o
   1   3   6       32.41       25.44      4.55 o
   3   3   6     2212.22     2206.52     56.14 o
   5   3   6     1028.28     1105.24     50.73 o
   7   3   6      556.58      621.82     40.65 o
   9   3   6       53.55       66.03     13.59 o
  11   3   6      251.87      200.91     25.10 o
  13   3   6       43.84       57.59     22.98 o
  15   3   6       77.24       66.41     17.95 o
 -18   4   6        0.25       -3.42     10.18 o
 -16   4   6        1.61      -11.07     11.07 o
 -14   4   6        4.88      -12.86     15.53 o
 -12   4   6      132.62      144.91     20.52 o
 -10   4   6        3.39        0.25      2.16 o
  -8   4   6      238.99      278.22     21.23 o
  -6   4   6       59.87       51.53      8.32 o
  -4   4   6        0.24       -2.65      2.65 o
  -2   4   6        0.81        3.43      2.85 o
   0   4   6       34.90       35.73      6.88 o
   2   4   6       61.56       46.19      8.58 o
   4   4   6      206.43      221.36     18.44 o
   6   4   6       36.04       29.53     13.73 o
   8   4   6      560.78      530.47     61.48 o
  10   4   6        4.29        5.11     10.10 o
  12   4   6      165.74      159.01     36.06 o
  14   4   6        3.24       29.92     22.00 o
 -17   5   6       18.36       -2.88     10.89 o
 -15   5   6      175.61      168.23     38.77 o
 -13   5   6      127.24       97.22     26.44 o
 -11   5   6      166.63      156.01     31.98 o
  -9   5   6      501.45      510.51     71.23 o
  -7   5   6        2.57        0.02      2.24 o
  -5   5   6      438.29      367.28     16.01 o
  -3   5   6       62.78       68.10      9.37 o
  -1   5   6      374.01      347.61     24.23 o
   1   5   6       54.53       52.12      8.72 o
   3   5   6      411.86      365.50     30.01 o
   5   5   6       46.25       33.66     14.42 o
   7   5   6      305.63      260.42     26.64 o
   9   5   6      325.65      280.94     34.22 o
  11   5   6      173.07      180.91     40.13 o
  13   5   6      179.16      153.84     36.98 o
 -14   6   6        6.10       -7.58     11.35 o
 -12   6   6       35.18       34.37     16.48 o
 -10   6   6       10.66        7.28      5.53 o
  -8   6   6      208.47      198.02     37.54 o
  -6   6   6       28.23       28.58     13.69 o
  -4   6   6      380.94      397.34     25.23 o
  -2   6   6      133.39      128.19     16.45 o
   0   6   6      169.34      206.86     24.91 o
   2   6   6      154.89      182.51     23.06 o
   4   6   6       74.49       84.07     13.25 o
   6   6   6       41.10       35.92     11.36 o
   8   6   6      138.09       89.38     27.92 o
  10   6   6       31.73       14.17     13.50 o
  12   6   6      177.48      143.83     38.46 o
 -13   7   6       24.73       34.69     18.72 o
 -11   7   6       21.66       16.97     12.49 o
  -9   7   6       86.45      107.79     31.11 o
  -7   7   6       40.37       24.19     12.21 o
  -5   7   6        3.98       -3.20      9.69 o
  -3   7   6       79.54       82.69     14.09 o
  -1   7   6      201.30      216.31     24.08 o
   1   7   6        3.97       -0.15     11.07 o
   3   7   6       56.33       40.18     10.85 o
   5   7   6       61.90       83.08     22.71 o
   7   7   6        4.45       20.05     15.89 o
   9   7   6       11.54       15.04     14.68 o
  -8   8   6       14.11        7.50      3.44 o
  -6   8   6        8.01        3.17      6.14 o
  -4   8   6       14.81        9.89      4.28 o
  -2   8   6       44.36       67.67     22.38 o
   0   8   6       12.36        8.33      5.46 o
   2   8   6       32.94       40.19     17.32 o
   4   8   6       68.24       76.10     25.47 o
   6   8   6       37.25       41.87     20.44 o
 -21   1   7      131.78       70.95     21.44 o
 -19   1   7      124.44       83.44     17.26 o
 -17   1   7      425.19      419.86     23.19 o
 -15   1   7      808.55      837.99     30.68 o
 -13   1   7      154.63      158.34     11.50 o
 -11   1   7      175.34      204.16     11.96 o
  -9   1   7      500.59      484.21     18.94 o
  -7   1   7     3146.85     2851.80    133.17 o
  -5   1   7     3518.45     3316.71     66.82 o
  -3   1   7     7488.04     6655.06    126.07 o
  -1   1   7     3393.20     2862.08     66.28 o
   1   1   7      179.46      126.67     10.43 o
   3   1   7        9.80        1.11      4.28 o
   5   1   7      264.86      282.30     35.23 o
   7   1   7     1007.59     1027.24     71.87 o
   9   1   7       34.72       31.43      9.36 o
  11   1   7      222.53      228.51     31.08 o
  13   1   7        1.57       15.40     14.37 o
  15   1   7       19.79       21.97     12.41 o
  17   1   7        5.20        2.70     19.22 o
 -20   2   7      104.92       78.76     24.46 o
 -18   2   7        0.46        9.98      3.82 o
 -16   2   7        3.66       10.48      5.07 o
 -14   2   7       95.76       74.90      7.57 o
 -12   2   7        6.09        4.87      2.46 o
 -10   2   7      224.80      230.87     14.62 o
  -8   2   7      853.22      866.69     21.03 o
  -6   2   7     1077.18     1071.18     34.71 o
  -4   2   7     4630.21     4112.76     61.27 o
  -2   2   7     4526.68     4166.88    171.85 o
   0   2   7     2546.18     2479.63     49.44 o
   2   2   7     3688.73     3528.39     76.47 o
   4   2   7     1256.49      404.94    635.49 o
   6   2   7      452.28      409.54     32.38 o
   8   2   7      208.26      204.05     23.44 o
  10   2   7        0.05       17.93      9.56 o
  12   2   7       68.82       77.28     18.86 o
  14   2   7        0.00       -8.09      8.09 o
  16   2   7       23.87       36.06     12.81 o
 -19   3   7       14.65       13.12      8.95 o
 -17   3   7        2.86       -1.19      4.54 o
 -15   3   7       51.02       44.35      6.21 o
 -13   3   7      365.16      284.45     31.38 o
 -11   3   7      194.75      228.73     36.84 o
  -9   3   7        4.18       -0.17      3.81 o
  -7   3   7        8.85        9.49      3.14 o
  -5   3   7     1380.13     1202.36     26.06 o
  -3   3   7        0.09        1.85      2.09 o
  -1   3   7      123.52      120.38     11.80 o
   1   3   7      822.45      781.17     31.22 o
   3   3   7        4.81        8.45      4.84 o
   5   3   7       20.22       32.40     13.55 o
   7   3   7      999.99     1023.62     51.98 o
   9   3   7       55.02       67.46     14.75 o
  11   3   7      744.98      653.86     60.49 o
  13   3   7      104.73      119.98     32.54 o
  15   3   7        3.18       -1.04     12.89 o
 -18   4   7      127.24      122.82     33.58 o
 -16   4   7       96.17       85.57     27.29 o
 -14   4   7       23.29       31.59     10.78 o
 -12   4   7       30.06       13.28     11.97 o
 -10   4   7       27.60       27.60      7.00 o
  -8   4   7      109.78      141.57     15.32 o
  -6   4   7       86.52       82.19     10.92 o
  -4   4   7        2.31        0.71      5.79 o
  -2   4   7      390.60      366.29     22.97 o
   0   4   7     1984.44     1787.44     65.88 o
   2   4   7     1086.70     1056.83     39.72 o
   4   4   7     2063.28     1906.31     65.73 o
   6   4   7     1575.37     1511.99     63.89 o
   8   4   7      589.10      513.61     38.68 o
  10   4   7      777.12      679.14     73.24 o
  12   4   7       56.82       74.26     25.15 o
  14   4   7      113.57      139.67     36.57 o
 -17   5   7        4.80       -2.69     14.12 o
 -15   5   7        0.15       12.44      9.89 o
 -13   5   7      526.09      581.08     67.10 o
 -11   5   7        3.22        7.48      7.18 o
  -9   5   7      620.71      630.44     59.26 o
  -7   5   7     1221.10     1171.64     46.84 o
  -5   5   7      205.45      173.98      9.23 o
  -3   5   7     1293.90     1206.61     61.14 o
  -1   5   7      525.60      509.00     56.80 o
   1   5   7       21.97       23.93      8.12 o
   3   5   7      206.98      210.67     19.61 o
   5   5   7      100.76      111.71     18.88 o
   7   5   7       99.88      101.17     18.33 o
   9   5   7      598.46      591.10     61.79 o
  11   5   7        6.23        0.16      8.61 o
  13   5   7      108.41       92.17     29.58 o
 -14   6   7       19.49       18.70     11.67 o
 -12   6   7       26.29       44.95     22.60 o
 -10   6   7        0.39       11.75     10.28 o
  -8   6   7       24.96       30.19     19.90 o
  -6   6   7       13.56       14.06     10.55 o
  -4   6   7      124.36      143.56     15.04 o
  -2   6   7       76.27       90.42     15.36 o
   0   6   7       34.66       46.89     13.42 o
   2   6   7      217.92      280.98     29.00 o
   4   6   7       37.24       50.40     16.08 o
   6   6   7        6.12       14.16     11.80 o
   8   6   7       28.77       19.82     11.70 o
  10   6   7       50.33       56.60     21.86 o
  12   6   7        0.50       -1.39      3.16 o
 -13   7   7       36.05       71.63     25.84 o
 -11   7   7       39.27       22.18     11.47 o
  -9   7   7       10.67       12.47     13.73 o
  -7   7   7       20.14       23.81     15.33 o
  -5   7   7       15.86        8.12      5.88 o
  -3   7   7       36.15       39.28      9.37 o
  -1   7   7        7.77       25.72      9.13 o
   1   7   7        0.06        1.81      4.83 o
   3   7   7        8.32       20.18     12.52 o
   7   7   7       87.97       89.71     28.08 o
   9   7   7       34.26       38.20     21.54 o
  -8   8   7        0.01       -7.45      8.49 o
  -6   8   7       29.64       54.35     21.43 o
  -4   8   7        2.64       12.27      7.75 o
  -2   8   7       41.51       49.05     18.99 o
   0   8   7       51.73       48.86     17.97 o
   2   8   7       36.03       56.24     17.75 o
   4   8   7       51.44       79.56     26.44 o
 -20   0   8      387.34      305.12     49.02 o
 -18   0   8      875.87      742.31     87.34 o
 -16   0   8     1730.21     1624.68    195.57 o
 -14   0   8      479.68      393.29     59.84 o
 -12   0   8        5.32       11.45      3.95 o
 -10   0   8       97.89      111.30     21.12 o
  -8   0   8     1330.58     1386.52     53.71 o
  -6   0   8       52.67      103.68     11.32 o
  -4   0   8      922.42     1019.90     23.49 o
  -2   0   8     2455.82     2201.50     38.67 o
   0   0   8      632.41      644.62     28.24 o
   2   0   8       92.99      110.97     17.76 o
   4   0   8      548.10      504.18     45.87 o
   6   0   8      167.14      176.14     30.16 o
   8   0   8      119.53      166.04     31.99 o
  10   0   8      861.63      788.06     80.57 o
  12   0   8      220.84      231.94     53.11 o
  14   0   8      454.54      533.42     80.21 o
  16   0   8      163.34      170.53     45.92 o
 -21   1   8       74.98       34.03     16.60 o
 -19   1   8       84.96      100.51     19.48 o
 -17   1   8      590.34      619.34     26.79 o
 -15   1   8      401.72      428.13     29.40 o
 -13   1   8      295.38      280.38     14.48 o
 -11   1   8        0.58        5.50      2.42 o
  -9   1   8       56.13       82.38      9.21 o
  -7   1   8     1132.70     1021.19     51.92 o
  -5   1   8     3808.70     3832.38     53.51 o
  -3   1   8      122.96      110.04      9.83 o
  -1   1   8    11391.54    11133.00     82.71 o
   1   1   8     2723.81     2700.72     62.63 o
   3   1   8      937.06      867.74     37.93 o
   5   1   8     2008.51     1973.10     98.63 o
   7   1   8      269.77      272.08     28.19 o
   9   1   8       33.26       50.82     16.85 o
  11   1   8      734.74      779.98     58.54 o
  13   1   8      486.53      584.47     55.99 o
  15   1   8      250.23      275.65     41.50 o
 -20   2   8      509.79      444.81     62.87 o
 -18   2   8      153.38      149.24     17.14 o
 -16   2   8     2178.31     2287.26    105.27 o
 -14   2   8        1.51       18.66      4.89 o
 -12   2   8      877.08     1078.36     56.06 o
 -10   2   8     1180.60     1267.07     52.97 o
  -8   2   8        0.16        0.24      1.06 o
  -6   2   8      138.67       90.96     20.47 o
  -4   2   8       84.26       85.55      6.77 o
  -2   2   8     2303.13     2263.93     40.44 o
   0   2   8        1.24       -2.25      2.25 o
   2   2   8       37.96       32.16      6.68 o
   4   2   8      149.50      131.77     17.30 o
   6   2   8     1150.80     1176.00     43.91 o
   8   2   8     2106.76     1835.15    107.67 o
  10   2   8      511.64      561.08     64.21 o
  12   2   8     2274.30     2145.28    189.28 o
  14   2   8       33.62       46.44     19.09 o
  16   2   8      392.38      347.99     61.91 o
 -19   3   8      357.19      380.00     58.28 o
 -17   3   8       26.58       42.32     12.35 o
 -15   3   8      420.88      383.09     35.96 o
 -13   3   8      293.05      198.51     74.20 o
 -11   3   8       17.39       32.67     10.60 o
  -9   3   8      437.83      431.17     22.89 o
  -7   3   8      287.29      244.84     11.51 o
  -5   3   8      921.70      822.11     26.58 o
  -3   3   8      168.00      182.73     14.42 o
  -1   3   8       86.13       69.77     10.03 o
   1   3   8      430.76      452.98     24.56 o
   3   3   8      660.75      676.68     31.08 o
   5   3   8      261.12      257.41     21.15 o
   7   3   8      298.04      315.13     30.01 o
   9   3   8      534.39      541.75     41.80 o
  11   3   8       48.48       38.17     20.10 o
  13   3   8      398.48      461.23     68.83 o
  15   3   8       18.46       15.43     20.45 o
 -18   4   8       89.89       64.75     23.25 o
 -16   4   8      155.00      167.66     37.68 o
 -14   4   8      290.32      290.20     31.18 o
 -12   4   8        2.66       12.01      4.58 o
 -10   4   8      102.08      115.95     14.21 o
  -8   4   8      143.83      162.65     15.57 o
  -6   4   8       18.31       15.53      2.92 o
  -4   4   8       10.55       16.08      5.17 o
  -2   4   8       14.06        8.31      2.76 o
   0   4   8      189.82      199.09     15.44 o
   2   4   8       18.73       20.13      5.39 o
   4   4   8       13.36       37.42     12.05 o
   6   4   8       53.07       75.72     16.24 o
   8   4   8        0.65       -3.90      3.90 o
  10   4   8      256.14      249.15     46.09 o
  12   4   8       16.91       23.28     12.55 o
  14   4   8       65.66       62.07     25.43 o
 -17   5   8      489.30      479.13     65.48 o
 -15   5   8       58.76       79.66     24.61 o
 -13   5   8      601.11      611.42     69.70 o
 -11   5   8        8.04       13.88     12.53 o
  -9   5   8      343.27      349.87     35.15 o
  -7   5   8        3.66       41.72     12.18 o
  -5   5   8      429.97      429.08     19.11 o
  -3   5   8      268.10      267.95     22.41 o
  -1   5   8      695.29      756.47     43.89 o
   1   5   8      911.37      974.67     59.87 o
   3   5   8     1229.27     1251.38     48.05 o
   5   5   8      926.59      938.90     53.63 o
   7   5   8      978.51      936.33     54.61 o
   9   5   8      305.65      375.28     56.63 o
  11   5   8      568.91      629.04     74.70 o
  13   5   8       82.23       94.51     32.87 o
 -14   6   8        5.36       10.39     10.10 o
 -12   6   8      312.19      321.74     53.16 o
 -10   6   8      125.10      129.23     31.38 o
  -8   6   8      486.63      433.12     55.77 o
  -6   6   8      542.48      561.79     59.76 o
  -4   6   8      366.64      384.79     53.47 o
  -2   6   8      668.88      622.08     58.16 o
   0   6   8      366.97      374.14     45.85 o
   2   6   8      157.65      155.93     18.51 o
   4   6   8      357.71      374.11     38.41 o
   6   6   8       36.07       36.47     17.51 o
   8   6   8      222.19      227.46     45.56 o
  10   6   8       19.03       40.81     21.28 o
 -13   7   8       51.86       29.60     18.66 o
 -11   7   8       28.99       35.68     15.64 o
  -9   7   8      106.79      115.87     32.49 o
  -7   7   8       48.46       50.31     21.53 o
  -5   7   8        0.04       10.19      6.06 o
  -3   7   8       25.18       52.75     11.82 o
  -1   7   8      112.23      153.33     21.59 o
   1   7   8       69.68      104.65     25.89 o
   3   7   8       31.74       56.66     19.02 o
   5   7   8       81.76       90.21     29.91 o
   7   7   8        0.98       -5.03      5.03 o
  -8   8   8        5.61       12.84     14.74 o
  -6   8   8        6.68        1.51      7.91 o
  -4   8   8       38.53       64.72     21.66 o
  -2   8   8        2.96       -4.11      8.37 o
   0   8   8        3.43        3.15      7.43 o
   2   8   8       10.40        3.00      3.73 o
   4   8   8        7.72       12.10     11.94 o
 -21   1   9        2.80        7.65     11.56 o
 -19   1   9       16.82        5.81      4.29 o
 -17   1   9      124.00      132.55     12.98 o
 -15   1   9      553.80      552.76     54.87 o
 -13   1   9      490.94      470.57     78.51 o
 -11   1   9      669.58      752.42     39.07 o
  -9   1   9      234.99      216.20      9.83 o
  -7   1   9      319.06      278.15     28.13 o
  -5   1   9       53.90       41.27      3.77 o
  -3   1   9     2538.90     2538.18     46.87 o
  -1   1   9     2554.26     2585.35     42.21 o
   1   1   9      177.24      152.11     15.60 o
   3   1   9      132.16      112.86     14.74 o
   5   1   9       11.01       14.80      5.17 o
   7   1   9      255.80      220.72     20.37 o
   9   1   9       56.37       63.52     14.97 o
  11   1   9      110.65       99.19     22.29 o
  13   1   9       12.54       10.72     14.28 o
  15   1   9       11.26       23.66     12.12 o
 -20   2   9       12.91       17.15     10.77 o
 -18   2   9       75.19       79.15     16.38 o
 -16   2   9      482.75      531.62     54.56 o
 -14   2   9       30.85       30.55      5.06 o
 -12   2   9      970.86     1114.64     29.39 o
 -10   2   9      128.02      146.49      9.30 o
  -8   2   9      380.68      442.92     13.36 o
  -6   2   9     3047.47     2999.93     50.62 o
  -4   2   9      649.24      655.06     20.48 o
  -2   2   9     1100.64     1103.73     37.08 o
   0   2   9     3470.18     3330.56    110.67 o
   2   2   9      190.54      186.10     20.35 o
   4   2   9      390.11      423.20     25.77 o
   6   2   9      407.06      431.79     27.72 o
   8   2   9       15.42        8.55      6.48 o
  10   2   9      230.84      240.54     30.82 o
  12   2   9        7.40       24.86     13.70 o
  14   2   9        4.69      -10.58     10.58 o
  16   2   9      161.33      173.12     34.13 o
 -19   3   9      129.78       77.11     26.91 o
 -17   3   9      321.11      241.14     43.90 o
 -15   3   9      308.95      252.36     35.74 o
 -13   3   9     1462.31     1032.71    105.16 o
 -11   3   9      840.62      861.28     34.25 o
  -9   3   9      426.82      382.14     21.36 o
  -7   3   9     1095.54     1104.02     26.06 o
  -5   3   9     1488.89     1416.58     33.90 o
  -3   3   9       56.10       46.26      5.83 o
  -1   3   9      173.16      178.98     13.81 o
   1   3   9     1753.12     1637.67     43.62 o
   3   3   9        3.23       -4.01      4.01 o
   5   3   9       37.73       36.93     10.19 o
   7   3   9        9.82        7.08      6.39 o
   9   3   9      570.89      493.50     59.79 o
  11   3   9       63.03       76.30     26.21 o
  13   3   9       97.74       68.59     42.86 o
  15   3   9      203.87      201.52     70.85 o
 -18   4   9      272.06      237.46     46.45 o
 -16   4   9       57.08       50.70     21.61 o
 -14   4   9     1921.81     1887.08     76.26 o
 -12   4   9      126.09      134.46     16.00 o
 -10   4   9     1594.30     1684.92     53.35 o
  -8   4   9     1370.50     1390.69     45.50 o
  -6   4   9      130.93      140.15      9.81 o
  -4   4   9      811.72      704.66     25.88 o
  -2   4   9      206.18      207.89     15.50 o
   0   4   9      350.16      340.75     20.44 o
   2   4   9       48.33       41.56      8.60 o
   4   4   9       44.72       45.77      9.88 o
   6   4   9      131.58      137.34     21.22 o
   8   4   9      244.59      236.04     41.64 o
  10   4   9        2.92       38.52     21.01 o
  12   4   9      198.18      228.78     47.11 o
  14   4   9      319.11      362.54     63.50 o
 -17   5   9       32.81       34.34     15.04 o
 -15   5   9      156.97      110.68     32.87 o
 -13   5   9       13.23       20.58     13.48 o
 -11   5   9      217.62      233.02     29.68 o
  -9   5   9      378.64      413.19     36.13 o
  -7   5   9        0.13       24.35     11.31 o
  -5   5   9     1279.09     1201.37     37.16 o
  -3   5   9      125.09      119.42     25.19 o
  -1   5   9      291.99      296.53     23.10 o
   1   5   9     1272.08     1275.44     49.29 o
   3   5   9      324.31      311.54     25.01 o
   5   5   9      469.68      488.45     39.94 o
   7   5   9      648.14      637.04     69.55 o
   9   5   9       23.77       43.56     21.21 o
  11   5   9      182.46      181.70     42.43 o
 -14   6   9      114.20      148.30     37.31 o
 -12   6   9      147.75      160.91     37.07 o
 -10   6   9        2.50       -0.37      6.16 o
  -8   6   9       27.96       26.99     15.47 o
  -6   6   9      146.54      124.98     12.92 o
  -4   6   9       27.87       22.92      8.99 o
  -2   6   9       14.35       15.43      8.79 o
   0   6   9      119.05      125.39     28.56 o
   2   6   9       20.55       21.38      7.76 o
   4   6   9        1.66        8.48      8.13 o
   6   6   9        7.81       15.63     13.01 o
   8   6   9       93.48      121.05     33.41 o
  10   6   9       11.02       24.21     13.76 o
 -11   7   9        1.39        3.38      6.94 o
  -9   7   9        9.79       -1.40      2.43 o
  -7   7   9       38.72       29.76     14.01 o
  -5   7   9       50.99       60.41     20.66 o
  -3   7   9       17.99       19.82      7.31 o
  -1   7   9        4.33        7.39      6.95 o
   1   7   9        2.40        4.63      3.44 o
   3   7   9       30.94       36.52     17.43 o
   5   7   9        5.52       23.69     15.92 o
   7   7   9        5.34        2.15      7.67 o
  -6   8   9       35.82       52.18     21.69 o
  -4   8   9       32.14       51.01     17.68 o
  -2   8   9       44.02       50.29     20.50 o
   0   8   9       13.13       -6.94      6.94 o
   2   8   9       27.99       36.95     12.56 o
 -20   0  10       13.03        4.30      9.11 o
 -18   0  10      131.56      122.66     32.41 o
 -16   0  10       11.09        7.60      0.96 o
 -14   0  10       65.51       58.21     19.35 o
 -12   0  10     1483.90     1797.45     93.51 o
 -10   0  10       18.40       21.51      7.52 o
  -8   0  10     4081.23     4387.83     96.48 o
  -6   0  10        4.38        5.39      1.95 o
  -4   0  10       78.02       72.08      7.31 o
  -2   0  10      561.45      432.52     19.71 o
   0   0  10      564.39      325.49    111.30 o
   2   0  10     5632.34     5531.94    140.93 o
   4   0  10        3.39       18.79     11.66 o
   6   0  10     1574.53     1659.66     99.45 o
   8   0  10        9.38        1.90      2.65 o
  10   0  10      344.69      372.52     56.74 o
  12   0  10        0.06        7.92     15.59 o
  14   0  10      625.43      683.80     92.40 o
 -21   1  10       23.58       30.23     16.27 o
 -19   1  10      124.73       94.30     18.40 o
 -17   1  10        9.02        6.32      4.91 o
 -15   1  10       56.93       54.03     12.45 o
 -13   1  10       55.44       54.21     12.54 o
 -11   1  10        9.59        8.62      5.31 o
  -9   1  10      201.22      135.17     11.30 o
  -7   1  10     1078.67     1180.14     30.53 o
  -5   1  10     1744.89     1872.27     38.69 o
  -3   1  10    15586.23    16650.84    307.20 o
  -1   1  10     1680.59     1974.66     38.93 o
   1   1  10     2728.68     2801.37     57.62 o
   3   1  10      882.02      720.77     62.00 o
   5   1  10      122.78      125.66     14.63 o
   7   1  10      157.00      152.95     17.91 o
   9   1  10      254.99      200.95     39.19 o
  11   1  10      197.62      127.39     46.94 o
  13   1  10      272.41      258.21     38.31 o
  15   1  10      102.07       76.17     23.31 o
 -20   2  10        9.05       28.47     14.88 o
 -18   2  10      206.72      213.00     27.14 o
 -16   2  10      120.38      132.59     13.93 o
 -14   2  10      227.03      193.64     11.55 o
 -12   2  10      881.89      896.39     38.79 o
 -10   2  10        2.44        4.48      1.84 o
  -8   2  10     1708.87     1730.51     27.57 o
  -6   2  10        1.89        3.69      2.92 o
  -4   2  10      837.92      829.15     24.27 o
  -2   2  10      176.19      167.47     11.76 o
   0   2  10      999.15     1030.59     31.37 o
   2   2  10       91.79       98.01     11.81 o
   4   2  10     1004.74      993.39     41.05 o
   6   2  10      326.37      375.02     32.38 o
   8   2  10       14.84        7.96      7.78 o
  10   2  10       10.42       10.73      8.81 o
  12   2  10      378.31      391.17     56.93 o
  14   2  10        3.61        2.90      8.53 o
 -19   3  10       53.32       30.14     14.73 o
 -17   3  10       16.84       21.08     12.73 o
 -15   3  10        9.09        2.80      3.07 o
 -13   3  10       80.22       66.15      8.65 o
 -11   3  10      306.27      281.86     18.88 o
  -9   3  10      710.67      709.13     26.10 o
  -7   3  10      135.07      103.09      8.35 o
  -5   3  10     3894.36     4073.58     59.85 o
  -3   3  10      831.47      918.09     26.36 o
  -1   3  10     2149.04     2283.77     49.57 o
   1   3  10      715.25      795.01     30.49 o
   3   3  10      111.59       73.10     11.23 o
   5   3  10      225.22      185.46     23.08 o
   7   3  10      251.53      231.75     39.31 o
   9   3  10      332.99      269.29     42.97 o
  11   3  10       17.79        7.39      9.22 o
  13   3  10      179.01      143.78     32.29 o
 -18   4  10        0.47       -9.77     14.45 o
 -16   4  10        0.27        9.10     10.58 o
 -14   4  10       21.85       24.09      7.60 o
 -12   4  10       13.50       12.22      2.83 o
 -10   4  10       13.94       25.02      7.59 o
  -8   4  10      250.61      236.94     18.22 o
  -6   4  10        8.13        9.24      2.82 o
  -4   4  10      345.40      372.13     19.70 o
  -2   4  10       69.81       84.39      9.90 o
   0   4  10       61.41       72.35      9.60 o
   2   4  10      181.63      182.15     18.15 o
   4   4  10       49.65       52.12     12.69 o
   6   4  10       48.71       41.42     16.06 o
   8   4  10       13.24       21.73     12.41 o
  10   4  10       29.56       30.20     14.35 o
  12   4  10        0.02       10.46     13.29 o
 -17   5  10        2.79        7.98     14.52 o
 -15   5  10      210.79      210.65     43.77 o
 -13   5  10      122.72      122.21     30.73 o
 -11   5  10      790.54      841.41     69.60 o
  -9   5  10      549.11      602.20     44.60 o
  -7   5  10     2145.37     2244.45     45.12 o
  -5   5  10      404.43      305.40     48.27 o
  -3   5  10     1946.85     2011.74    101.23 o
  -1   5  10       15.03       23.38      8.70 o
   1   5  10      549.67      546.56     40.12 o
   3   5  10       18.89       19.06      8.37 o
   5   5  10        1.40        5.43      3.37 o
   7   5  10        8.19       18.63     11.81 o
   9   5  10       14.15      -10.05     10.05 o
  11   5  10        5.65      -16.01     16.01 o
 -14   6  10      184.30      188.41     40.88 o
 -12   6  10        8.89        0.43      2.47 o
 -10   6  10      102.02      137.69     33.45 o
  -8   6  10       18.35        4.25      9.08 o
  -6   6  10        1.42        2.89      3.53 o
  -4   6  10      217.08      204.50     36.06 o
  -2   6  10        0.80       11.02      9.95 o
   0   6  10      348.60      374.77     47.87 o
   2   6  10      130.10      135.58     33.22 o
   4   6  10      269.42      310.94     34.64 o
   6   6  10      140.87      114.66     32.22 o
   8   6  10      107.31      123.08     34.53 o
  10   6  10       41.00       42.17     19.60 o
 -11   7  10       41.64       38.31     19.81 o
  -9   7  10       46.60       50.04     19.72 o
  -7   7  10       16.83       22.11     15.32 o
  -5   7  10       69.96       79.95     24.98 o
  -3   7  10        2.74        9.85      5.98 o
  -1   7  10       62.34       85.91     23.82 o
   1   7  10       23.43       24.21     13.06 o
   3   7  10       27.77       32.28     18.85 o
   5   7  10       14.01       11.16      9.82 o
   7   7  10        1.95        0.38      5.78 o
  -6   8  10       15.04        8.02      2.05 o
  -4   8  10        9.55       28.52     14.64 o
  -2   8  10       28.21       37.43     17.19 o
   0   8  10        6.05        6.26      9.46 o
 -21   1  11       38.39       12.60      7.46 o
 -19   1  11        0.13        0.62      6.34 o
 -17   1  11       38.49       49.07     14.19 o
 -15   1  11      221.98      231.39     26.13 o
 -13   1  11     1212.88     1398.77     87.23 o
 -11   1  11     1542.93     1603.55     42.54 o
  -9   1  11     2768.53     2842.67     71.52 o
  -7   1  11     1411.87     1402.96     34.76 o
  -5   1  11      623.51      659.07     19.60 o
  -3   1  11        8.87       13.30      4.14 o
  -1   1  11      836.20      770.28     29.57 o
   1   1  11      487.50      428.22     30.04 o
   3   1  11      571.47      550.30     55.18 o
   5   1  11      120.09      114.21     15.34 o
   7   1  11        0.15       15.43     11.07 o
   9   1  11       82.84       89.29     19.11 o
  11   1  11      110.94      107.58     23.04 o
  13   1  11      148.09      147.79     29.56 o
  15   1  11       76.59       79.20     23.02 o
 -20   2  11        8.68        9.98     12.97 o
 -18   2  11      273.17      309.19     33.97 o
 -16   2  11        8.12        2.98      6.85 o
 -14   2  11       60.43       51.58      4.24 o
 -12   2  11       28.12       22.65      4.02 o
 -10   2  11       48.99       56.70      5.16 o
  -8   2  11        0.27       -1.26      1.76 o
  -6   2  11      173.20      161.32      9.87 o
  -4   2  11       12.19        7.35      2.14 o
  -2   2  11        4.33        5.65      2.08 o
   0   2  11       22.96       18.89      4.04 o
   2   2  11      373.56      362.01     23.85 o
   4   2  11      216.22      203.37     19.18 o
   6   2  11      422.91      351.90     45.19 o
   8   2  11      288.86      252.98     42.01 o
  10   2  11      108.51       99.15     21.51 o
  12   2  11       78.80       58.66     18.39 o
  14   2  11       10.10        0.13      2.58 o
 -19   3  11       13.24        0.62      7.42 o
 -17   3  11        0.01       -4.55     10.48 o
 -15   3  11       85.89       77.16     18.11 o
 -13   3  11        0.44        5.68      1.28 o
 -11   3  11      274.81      252.14     17.40 o
  -9   3  11       15.60       24.59      5.08 o
  -7   3  11        6.84       11.89      4.24 o
  -5   3  11      317.56      346.08     16.12 o
  -3   3  11      854.59      788.42     26.74 o
  -1   3  11      131.98      148.06     13.57 o
   1   3  11      797.91      842.38     32.49 o
   3   3  11       15.65        8.63      8.13 o
   5   3  11        0.06       -4.02      6.96 o
   7   3  11      120.67       98.48     25.79 o
   9   3  11       84.21       48.61     18.97 o
  11   3  11      126.57       90.77     30.25 o
  13   3  11       20.85       22.07     10.22 o
 -18   4  11       21.06       16.31      9.94 o
 -16   4  11      120.71      147.31     35.46 o
 -14   4  11       16.15       13.25      6.50 o
 -12   4  11       50.48       57.32     10.23 o
 -10   4  11      234.84      249.60     20.41 o
  -8   4  11       51.26       49.66      6.26 o
  -6   4  11      268.53      275.99     18.86 o
  -4   4  11       55.07       51.45      7.63 o
  -2   4  11       80.38       70.74      9.67 o
   0   4  11       52.33       53.04      8.09 o
   2   4  11       11.14        6.71      4.04 o
   4   4  11       34.15       45.61     17.45 o
   6   4  11        5.66       20.83     12.64 o
   8   4  11        1.24        9.38     11.07 o
  10   4  11        1.55       -1.97      1.97 o
  12   4  11       11.12        4.94     10.21 o
 -17   5  11       70.69       55.22     23.32 o
 -15   5  11      149.16      173.10     38.33 o
 -13   5  11        4.98        1.99      2.25 o
 -11   5  11       75.32       79.34     16.22 o
  -9   5  11       50.06       56.11     14.12 o
  -7   5  11       12.38       21.65      5.76 o
  -5   5  11        0.11       -2.70      4.01 o
  -3   5  11        5.03        7.88      5.68 o
  -1   5  11      207.14      229.74     25.67 o
   1   5  11        8.85        6.62      6.42 o
   3   5  11      220.57      262.01     28.88 o
   5   5  11       19.52       33.74     18.75 o
   7   5  11       83.54       91.39     25.87 o
   9   5  11       11.01        2.64      6.25 o
  11   5  11       23.91       39.79     19.76 o
 -14   6  11        2.66        2.22      3.79 o
 -12   6  11       35.79       41.40     18.69 o
 -10   6  11       63.02       57.06     21.83 o
  -8   6  11       53.44       68.78     23.19 o
  -6   6  11      107.29      104.09     25.74 o
  -4   6  11       62.24       64.19     19.41 o
  -2   6  11       60.74       64.97     19.38 o
   0   6  11       52.15       53.52     13.56 o
   2   6  11        1.96       18.90      9.06 o
   4   6  11       15.42       33.18     20.44 o
   6   6  11       11.01       28.33     12.13 o
   8   6  11        5.00       32.23     18.81 o
 -11   7  11        0.08       -5.48      7.38 o
  -9   7  11       28.71       33.69     21.78 o
  -7   7  11        0.20        8.39      7.44 o
  -5   7  11        2.29       21.26     12.92 o
  -3   7  11        0.92       -3.32      3.32 o
  -1   7  11        9.67       41.67     20.01 o
   1   7  11        0.12      -10.66     12.09 o
   3   7  11       50.99       60.69     16.65 o
   5   7  11        0.00       13.35     16.35 o
  -4   8  11        1.30       -5.22      6.77 o
  -2   8  11        0.40       14.49      9.55 o
 -20   0  12       13.63       18.14     17.34 o
 -18   0  12      289.30      259.45     47.48 o
 -16   0  12      456.04      564.90     64.93 o
 -14   0  12      598.95      665.98     64.47 o
 -12   0  12       68.10       56.71     11.96 o
 -10   0  12       15.20       20.75      7.10 o
  -8   0  12     1208.11     1171.09     48.07 o
  -6   0  12      147.36      160.18     11.85 o
  -4   0  12     1048.81      962.17     30.77 o
  -2   0  12      254.39      276.19     21.94 o
   0   0  12     2062.11     1886.73     61.63 o
   2   0  12       60.96       67.44     13.76 o
   4   0  12      243.87      168.77     22.11 o
   6   0  12      315.40      262.50     42.58 o
   8   0  12      647.04      580.53     68.22 o
  10   0  12       38.00       18.90     15.53 o
  12   0  12      423.82      452.88     69.55 o
  14   0  12      313.08      367.63     67.64 o
 -19   1  12      551.49      629.01     51.86 o
 -17   1  12        0.67        1.85      9.95 o
 -15   1  12      183.70      265.69     29.28 o
 -13   1  12      999.42     1199.74     55.81 o
 -11   1  12     1449.93     1594.17     43.41 o
  -9   1  12      977.39     1188.49     35.05 o
  -7   1  12     1980.83     1823.75     37.66 o
  -5   1  12      721.19      664.59     20.98 o
  -3   1  12     1117.90     1013.34     30.09 o
  -1   1  12      303.88      195.92     15.74 o
   1   1  12     2100.21     2137.61     56.80 o
   3   1  12      468.31      505.07     29.91 o
   5   1  12      402.80      367.79     33.60 o
   7   1  12       93.06       86.28     18.44 o
   9   1  12      214.79      212.32     31.48 o
  11   1  12       37.16       44.59     15.34 o
  13   1  12       80.60       94.76     23.06 o
 -20   2  12        6.50        2.77      8.32 o
 -18   2  12      125.61      102.89     19.04 o
 -16   2  12      499.68      516.50     38.50 o
 -14   2  12       70.26       74.77     13.50 o
 -12   2  12       50.89       47.87      6.40 o
 -10   2  12       64.69       59.17      5.27 o
  -8   2  12      319.12      318.10     12.60 o
  -6   2  12       22.59       22.55      4.03 o
  -4   2  12      349.04      303.20     15.08 o
  -2   2  12        2.96        2.94      4.97 o
   0   2  12      170.34      153.62     11.67 o
   2   2  12      323.49      271.53     24.41 o
   4   2  12      216.21      200.16     32.65 o
   6   2  12       11.46       25.54     14.47 o
   8   2  12      824.65      725.86     55.06 o
  10   2  12       34.86       25.30     10.64 o
  12   2  12       79.53       58.52     17.80 o
  14   2  12       10.94        5.58      5.54 o
 -19   3  12        2.28        5.10     14.07 o
 -17   3  12       86.15      105.33     29.54 o
 -15   3  12       59.67       47.27     12.99 o
 -13   3  12      132.91      132.39     12.04 o
 -11   3  12      479.99      442.10     49.01 o
  -9   3  12      915.14     1025.01     31.84 o
  -7   3  12        4.17        8.14      3.14 o
  -5   3  12      702.77      719.65     32.07 o
  -3   3  12      220.48      214.21     13.80 o
  -1   3  12     1181.20     1339.51     59.40 o
   1   3  12      118.60      121.55     12.78 o
   3   3  12      668.85      616.00     58.52 o
   5   3  12      175.41      142.29     30.95 o
   7   3  12        2.40        4.08      4.12 o
   9   3  12        0.86        7.84      9.84 o
  11   3  12       58.67       40.53     14.04 o
  13   3  12        0.58       -1.73     15.23 o
 -18   4  12      140.34      115.03     32.86 o
 -16   4  12        0.03        5.13     11.60 o
 -14   4  12      287.32      339.91     50.05 o
 -12   4  12       87.52       85.88     12.14 o
 -10   4  12       47.81       51.27      8.66 o
  -8   4  12      124.24      147.96     12.32 o
  -6   4  12        0.06        1.97      2.88 o
  -4   4  12        1.10        1.35      3.21 o
  -2   4  12        0.16        0.75      6.57 o
   0   4  12       23.80       19.83      6.14 o
   2   4  12       20.61       10.05      7.42 o
   4   4  12       16.48        4.62      6.38 o
   6   4  12      186.11      171.54     34.18 o
   8   4  12       15.85        4.79      8.21 o
  10   4  12       71.87       63.21     22.60 o
  12   4  12       16.99       17.00     16.05 o
 -15   5  12       15.44       27.19     19.53 o
 -13   5  12      211.58      237.29     44.29 o
 -11   5  12       14.58       17.21     10.07 o
  -9   5  12       32.72       29.10      9.68 o
  -7   5  12      110.76      114.19     13.38 o
  -5   5  12        1.64        0.36      3.10 o
  -3   5  12      387.63      377.54     24.66 o
  -1   5  12       77.90       82.61     15.48 o
   1   5  12      378.16      443.76     37.92 o
   3   5  12      130.21      144.46     21.87 o
   5   5  12        9.28        6.02      8.06 o
   7   5  12       13.91       24.34     18.37 o
   9   5  12        9.33       12.52     12.21 o
 -14   6  12       50.27       70.82     25.45 o
 -12   6  12       23.27       13.05     10.13 o
 -10   6  12       19.96       17.74     10.63 o
  -8   6  12       44.89       47.54     19.82 o
  -6   6  12       28.56       30.18     14.35 o
  -4   6  12        8.53        8.72      9.00 o
  -2   6  12       47.80       31.31     10.92 o
   0   6  12        1.42        1.00     16.93 o
   2   6  12       19.23       16.15      8.99 o
   4   6  12        4.62       -1.10      6.22 o
   6   6  12       10.42        9.43      7.34 o
   8   6  12        2.38        8.07      9.16 o
 -11   7  12        1.11        0.64      0.96 o
  -9   7  12       12.83        9.87      9.28 o
  -7   7  12       15.39       34.49     20.04 o
  -5   7  12      205.86      221.64     40.88 o
  -3   7  12        0.28       -3.90      8.83 o
  -1   7  12      318.04      349.48     50.25 o
   1   7  12       19.81       32.67     11.88 o
   3   7  12       36.46       43.77     14.93 o
   5   7  12       14.86        5.57      9.48 o
 -19   1  13      150.76      140.80     26.11 o
 -17   1  13       20.55        9.91      7.35 o
 -15   1  13      233.81      262.90     29.36 o
 -13   1  13      289.17      325.96     29.30 o
 -11   1  13      297.89      303.84     19.50 o
  -9   1  13      232.85      153.53     28.14 o
  -7   1  13     1860.10     1811.94     33.03 o
  -5   1  13        4.50        0.91      1.90 o
  -3   1  13       28.65       41.40      6.94 o
  -1   1  13      134.90      109.38     10.92 o
   1   1  13     2089.25     2038.02     59.94 o
   3   1  13      829.65      805.98     55.95 o
   5   1  13      431.64      364.54     35.06 o
   7   1  13      440.21      436.83     48.20 o
   9   1  13       12.15       11.47      5.75 o
  11   1  13       18.75       28.49     12.78 o
  13   1  13       21.86       49.20     19.20 o
 -20   2  13       30.16       37.17     20.76 o
 -18   2  13        1.79       15.10     11.30 o
 -16   2  13       66.89       81.77     15.07 o
 -14   2  13      133.60      148.71     19.18 o
 -12   2  13       40.00       44.23      5.46 o
 -10   2  13      226.78      184.48     24.88 o
  -8   2  13        0.33       -0.08      2.75 o
  -6   2  13       90.90       83.82      7.79 o
  -4   2  13       57.28       64.09      7.25 o
  -2   2  13      127.46      121.62     10.42 o
   0   2  13        0.56        0.01      0.97 o
   2   2  13      493.18      403.56     32.41 o
   4   2  13       22.20       15.56     11.94 o
   6   2  13      120.11       93.64     24.92 o
   8   2  13        5.86        9.97     12.10 o
  10   2  13       27.42       11.55      7.31 o
  12   2  13       17.74       14.40      9.78 o
 -19   3  13      112.75      120.79     33.10 o
 -17   3  13      500.77      478.32     63.14 o
 -15   3  13      213.80      169.01     25.25 o
 -13   3  13      613.10      607.60     28.93 o
 -11   3  13       21.73       27.12      5.30 o
  -9   3  13     1019.99     1108.74     65.49 o
  -7   3  13      276.96      325.54     21.85 o
  -5   3  13     1546.60     1572.83     50.47 o
  -3   3  13      229.10      240.80     16.60 o
  -1   3  13      222.60      267.59     18.46 o
   1   3  13      529.24      507.74     36.54 o
   3   3  13      122.57       99.51     24.76 o
   5   3  13      147.65      146.79     31.45 o
   7   3  13      226.04      232.05     41.61 o
   9   3  13      117.36      137.97     34.73 o
  11   3  13       13.13       -0.42     32.70 o
 -18   4  13        2.82        3.91      5.82 o
 -16   4  13       36.39       64.85     24.86 o
 -14   4  13       22.76       -1.44      6.70 o
 -12   4  13        0.41        0.97      4.77 o
 -10   4  13      116.81      117.87     10.44 o
  -8   4  13       47.90       57.11      8.15 o
  -6   4  13       56.01       42.18      6.96 o
  -4   4  13       55.48       62.72      8.55 o
  -2   4  13      104.79       93.13     11.02 o
   0   4  13       48.89       40.27     11.13 o
   2   4  13      363.62      372.21     34.14 o
   4   4  13      206.35      184.52     35.95 o
   6   4  13        7.25        2.72      7.65 o
   8   4  13       36.09       36.58     14.34 o
  10   4  13      216.46      200.41     41.83 o
 -15   5  13      227.63      212.58     44.44 o
 -13   5  13      353.39      419.06     59.51 o
 -11   5  13       10.76        7.15      9.54 o
  -9   5  13      136.41      149.57     22.55 o
  -7   5  13      673.18      775.52     80.36 o
  -5   5  13      228.47      200.82     20.87 o
  -3   5  13       33.83       37.13      7.61 o
  -1   5  13       85.52      102.14     17.33 o
   1   5  13      512.54      570.74     45.12 o
   3   5  13        1.95        4.08     11.13 o
   5   5  13       26.02       47.49     21.12 o
   7   5  13      184.16      188.90     41.05 o
   9   5  13      130.59      114.77     32.47 o
 -14   6  13        7.68       18.31     14.28 o
 -12   6  13       14.30       12.63     11.89 o
 -10   6  13        0.53        3.53      8.11 o
  -8   6  13      128.16      148.50     33.86 o
  -6   6  13        2.09        3.82      2.65 o
  -4   6  13       61.58       65.82     21.93 o
  -2   6  13      110.85      113.00     27.94 o
   0   6  13        9.12        1.37      8.81 o
   2   6  13      255.09      312.53     36.15 o
   4   6  13       18.59        5.69      4.30 o
   6   6  13       61.86       53.81     24.65 o
  -9   7  13       24.05       38.18     16.44 o
  -7   7  13      111.20      104.67     29.87 o
  -5   7  13       26.99       47.57     20.59 o
  -3   7  13        3.43        8.78     10.06 o
  -1   7  13       37.91       34.19     15.84 o
   1   7  13       42.17       69.77     26.42 o
   3   7  13        0.30       10.70      5.56 o
 -20   0  14       49.94       51.26     21.19 o
 -18   0  14        2.83        2.48      0.80 o
 -16   0  14      106.82      119.07     31.43 o
 -14   0  14     1789.31     1973.45    111.97 o
 -12   0  14      399.14      363.24     32.67 o
 -10   0  14     4054.07     3932.00    137.05 o
  -8   0  14      413.41      353.25     31.27 o
  -6   0  14       34.12       23.68      6.90 o
  -4   0  14     2754.23     2691.70     57.61 o
  -2   0  14      180.24      197.62     19.76 o
   0   0  14        3.63        3.90      3.10 o
   2   0  14     1199.62     1102.75     77.52 o
   4   0  14      558.73      462.14     54.32 o
   6   0  14     2036.13     1874.69    118.57 o
   8   0  14        0.01      -10.26     12.93 o
  10   0  14      575.53      616.61     80.07 o
  12   0  14      241.88      195.59     47.80 o
 -19   1  14       74.49       68.67     16.87 o
 -17   1  14       16.28       35.84     11.87 o
 -15   1  14      442.49      467.04     38.88 o
 -13   1  14     3341.24     3569.15     82.83 o
 -11   1  14     4862.04     4919.65    144.86 o
  -9   1  14     2429.60     1947.37    177.78 o
  -7   1  14       26.58       25.21      3.63 o
  -5   1  14     1170.52     1119.64     42.08 o
  -3   1  14     1735.14     1660.05     42.35 o
  -1   1  14       81.38       79.76      9.71 o
   1   1  14      818.13      798.82     65.15 o
   3   1  14     6191.92     6078.81    490.13 o
   5   1  14      930.77      822.78     54.12 o
   7   1  14     1153.84     1209.98     69.87 o
   9   1  14      307.61      356.51     40.92 o
  11   1  14        0.81       14.10      7.47 o
  13   1  14       56.30       43.21     15.11 o
 -20   2  14       19.66       17.19     12.15 o
 -18   2  14       78.91       61.80     23.14 o
 -16   2  14       39.65       28.40      7.42 o
 -14   2  14      994.61      916.44     52.19 o
 -12   2  14     1081.44      902.86     65.53 o
 -10   2  14      815.44      767.09     27.98 o
  -8   2  14       89.29       88.30     10.98 o
  -6   2  14      230.83      257.17     15.37 o
  -4   2  14      468.82      455.26     22.10 o
  -2   2  14      310.84      344.13     19.98 o
   0   2  14      139.24      117.63     11.89 o
   2   2  14      134.06      100.79     24.00 o
   4   2  14     1578.55     1356.02     89.32 o
   6   2  14      114.50      100.82     18.62 o
   8   2  14      586.56      538.41     49.31 o
  10   2  14        0.00       10.98      2.55 o
  12   2  14       19.55        8.28      3.51 o
 -19   3  14      114.66      136.00     34.46 o
 -17   3  14       68.96      110.94     32.90 o
 -15   3  14     1093.52     1149.19     94.01 o
 -13   3  14      251.89      238.97     40.53 o
 -11   3  14     3072.56     2982.15     96.39 o
  -9   3  14      452.77      456.46     28.50 o
  -7   3  14       53.26       68.84     10.11 o
  -5   3  14       10.05       14.82      4.46 o
  -3   3  14      804.15      852.54     57.87 o
  -1   3  14      611.88      673.65     31.64 o
   1   3  14      137.96      148.23     20.10 o
   3   3  14     2424.25     2313.80    117.86 o
   5   3  14      598.66      542.91     60.04 o
   7   3  14      197.91      155.68     35.69 o
   9   3  14       12.84       16.13      8.83 o
  11   3  14       39.79       46.96     15.24 o
 -18   4  14        2.98       -8.18     14.25 o
 -16   4  14      122.16       92.33     28.13 o
 -14   4  14      379.12      401.55     56.77 o
 -12   4  14      373.66      368.85     50.20 o
 -10   4  14      347.18      375.41     29.39 o
  -8   4  14       21.33       22.49      5.97 o
  -6   4  14       16.28       13.55      5.07 o
  -4   4  14        3.59        2.38      2.25 o
  -2   4  14       10.68        5.75      6.01 o
   0   4  14       65.81       63.98     15.08 o
   2   4  14      167.34      198.77     36.93 o
   4   4  14       72.95       65.70     22.19 o
   6   4  14      263.65      259.30     44.08 o
   8   4  14        2.98        1.04      9.26 o
  10   4  14      112.48      132.62     36.68 o
 -15   5  14        1.78       31.05     19.33 o
 -13   5  14      410.58      407.57     59.16 o
 -11   5  14        8.67       16.51     14.03 o
  -9   5  14      353.17      388.90     52.54 o
  -7   5  14       29.05       57.37     22.44 o
  -5   5  14        9.56        8.04      4.31 o
  -3   5  14      171.65      210.36     19.42 o
  -1   5  14        0.95       -4.88     11.94 o
   1   5  14      471.33      626.19     48.27 o
   3   5  14       95.25      116.61     31.92 o
   5   5  14      166.88      208.86     43.40 o
   7   5  14      123.89      128.77     35.44 o
 -12   6  14      202.19      291.89     50.53 o
 -10   6  14        8.01       -5.77      5.99 o
  -8   6  14       47.50       49.68     19.18 o
  -6   6  14        9.13       10.65     11.88 o
  -4   6  14        2.26      -13.27     13.27 o
  -2   6  14      134.85      174.50     35.88 o
   0   6  14        0.41        4.29      5.05 o
   2   6  14      122.13      151.22     26.31 o
   4   6  14        5.27       14.67     10.60 o
   6   6  14       33.19       51.40     22.63 o
  -9   7  14       27.43       48.67     21.71 o
  -7   7  14        5.78       19.45     15.18 o
  -5   7  14      212.66      301.66     49.63 o
  -3   7  14       13.94       18.19      9.68 o
  -1   7  14      184.60      265.11     45.61 o
   1   7  14        0.99        1.41      7.72 o
 -19   1  15      157.82      177.95     28.82 o
 -17   1  15       91.89      122.84     21.65 o
 -15   1  15      312.06      381.15     35.74 o
 -13   1  15      161.69      198.76     20.34 o
 -11   1  15        3.96       14.10      5.50 o
  -9   1  15      104.18      100.96     10.36 o
  -7   1  15      406.53      353.83     15.27 o
  -5   1  15       24.21       24.90      4.11 o
  -3   1  15        2.32        8.45      3.43 o
  -1   1  15        9.63       13.03      5.71 o
   1   1  15      668.13      704.97     44.76 o
   3   1  15      518.61      605.23     49.19 o
   5   1  15      535.97      530.72     45.13 o
   7   1  15      766.15      781.58     59.26 o
   9   1  15      229.69      246.71     35.28 o
  11   1  15      140.05      150.13     29.53 o
 -18   2  15        6.45       32.62     16.97 o
 -16   2  15       80.15       67.47     16.75 o
 -14   2  15       54.38       74.09     14.27 o
 -12   2  15       22.20       22.17      4.17 o
 -10   2  15       11.39        9.65      2.65 o
  -8   2  15      313.72      354.74     29.77 o
  -6   2  15        3.90       17.13      4.91 o
  -4   2  15        7.80       13.31      3.88 o
  -2   2  15      488.74      497.45     24.61 o
   0   2  15      321.61      295.99     29.15 o
   2   2  15       98.45       99.13     23.50 o
   4   2  15        0.34        7.62      3.75 o
   6   2  15      142.10      138.42     22.70 o
   8   2  15       46.23       48.24     14.59 o
  10   2  15       14.49       -6.60      6.60 o
 -17   3  15      402.17      449.00     63.08 o
 -15   3  15       23.31       23.62     14.66 o
 -13   3  15       33.37       68.62     23.54 o
 -11   3  15      296.71      333.15     17.58 o
  -9   3  15      954.66      828.21     63.59 o
  -7   3  15      164.94      178.16     17.22 o
  -5   3  15      383.22      426.76     22.91 o
  -3   3  15      190.91      231.86     17.35 o
  -1   3  15      632.11      647.57     52.89 o
   1   3  15        0.01       10.47     10.91 o
   3   3  15      742.27      727.42     68.09 o
   5   3  15      974.94      942.59     80.16 o
   7   3  15      167.16      171.73     37.41 o
   9   3  15      530.08      543.99     51.52 o
 -16   4  15       12.47       14.86     10.16 o
 -14   4  15      337.76      356.81     53.74 o
 -12   4  15       38.70       32.51     16.67 o
 -10   4  15       36.97       24.41      7.53 o
  -8   4  15      690.25      749.70     65.72 o
  -6   4  15        7.34       13.54      5.74 o
  -4   4  15       11.27        2.21      3.54 o
  -2   4  15      528.19      522.21     39.93 o
   0   4  15      381.42      489.72     46.79 o
   2   4  15      112.60      104.60     27.30 o
   4   4  15        0.78       21.78     18.48 o
   6   4  15      160.25      196.81     41.04 o
   8   4  15       44.71       46.27     21.05 o
 -15   5  15       95.48      144.70     35.78 o
 -13   5  15       74.82       86.22     29.56 o
 -11   5  15       31.09       28.66     17.24 o
  -9   5  15      678.45      739.67     72.65 o
  -7   5  15      214.10      236.01     38.73 o
  -5   5  15       91.10      106.24     26.87 o
  -3   5  15       36.90       41.40      8.76 o
  -1   5  15      224.75      280.47     31.45 o
   1   5  15      117.59      178.45     26.22 o
   3   5  15       30.25       40.89     14.99 o
   5   5  15       52.55       80.79     27.46 o
   7   5  15       26.35       17.97      7.38 o
 -12   6  15        2.72        0.58      8.05 o
 -10   6  15        4.18        3.57      5.63 o
  -8   6  15       99.48      112.00     30.60 o
  -6   6  15        0.97        3.11      8.12 o
  -4   6  15        0.03        2.62      6.29 o
  -2   6  15      161.84      209.29     29.33 o
   0   6  15       95.93      104.25     21.18 o
   2   6  15       56.31       60.77     16.51 o
   4   6  15        0.41        8.50      4.43 o
  -7   7  15       83.07      121.81     32.88 o
  -5   7  15       22.74       25.32     15.04 o
  -3   7  15        3.30       21.70     14.36 o
  -1   7  15       24.96       35.06     21.16 o
 -20   0  16      252.34      295.29     55.80 o
 -18   0  16     1009.46     1280.05    108.74 o
 -16   0  16      359.24      380.76     54.39 o
 -14   0  16      368.98      469.43     54.85 o
 -12   0  16     3134.76     3350.42    139.39 o
 -10   0  16        5.77       -4.19      7.00 o
  -8   0  16     2933.63     2940.46     70.32 o
  -6   0  16      847.73      834.75     34.16 o
  -4   0  16     1786.81     1881.73     83.19 o
  -2   0  16      704.16      765.26     57.54 o
   0   0  16     5492.73     5750.63    173.90 o
   2   0  16       32.98       34.47     15.40 o
   4   0  16     3090.63     3347.52    156.82 o
   6   0  16      124.14      152.08     35.91 o
   8   0  16      103.95      141.51     36.19 o
  10   0  16      231.35      296.77     58.90 o
 -19   1  16      301.18      295.99     37.21 o
 -17   1  16       46.07       48.22     15.32 o
 -15   1  16      369.24      378.26     36.32 o
 -13   1  16       25.96       11.41      5.36 o
 -11   1  16       20.19       11.12     13.02 o
  -9   1  16        0.06        0.74      1.79 o
  -7   1  16      164.95      172.74     11.38 o
  -5   1  16      404.23      349.26     19.89 o
  -3   1  16      346.70      332.91     22.92 o
  -1   1  16      487.02      491.36     35.84 o
   1   1  16       99.59       92.56     17.25 o
   3   1  16       25.53       14.61      5.16 o
   5   1  16      961.71      965.62     62.47 o
   7   1  16        4.02       -2.37      2.37 o
   9   1  16      466.06      456.00     50.06 o
  11   1  16       27.19       46.42     17.50 o
 -18   2  16       57.83       65.90     23.65 o
 -16   2  16      344.87      403.31     35.51 o
 -14   2  16      424.12      408.18     34.01 o
 -12   2  16      220.40      161.27     39.79 o
 -10   2  16      794.02      720.09     32.27 o
  -8   2  16      536.20      517.31     25.98 o
  -6   2  16        9.70        6.06      2.36 o
  -4   2  16       72.53       83.42     11.64 o
  -2   2  16      244.03      211.04     27.82 o
   0   2  16      393.74      386.94     47.10 o
   2   2  16     1603.57     1610.78     97.60 o
   4   2  16      144.68      142.09     25.11 o
   6   2  16      279.75      271.06     33.74 o
   8   2  16       68.91       52.52     15.12 o
  10   2  16       17.45       27.20     11.51 o
 -17   3  16       19.89        3.28      9.85 o
 -15   3  16      198.97      251.37     47.25 o
 -13   3  16        9.18       18.47     12.83 o
 -11   3  16      195.46      218.00     33.78 o
  -9   3  16       30.59       40.64     11.02 o
  -7   3  16        2.05        1.48      2.64 o
  -5   3  16       59.55       70.69      8.96 o
  -3   3  16      327.89      332.16     25.65 o
  -1   3  16        2.04       14.35     10.02 o
   1   3  16      133.13      140.26     31.38 o
   3   3  16      161.81      136.45     30.77 o
   5   3  16       77.03       99.56     25.35 o
   7   3  16      110.26      115.61     22.85 o
   9   3  16      125.27      103.99     23.92 o
 -16   4  16       75.67       90.03     30.33 o
 -14   4  16        1.21       16.57     15.44 o
 -12   4  16      411.65      385.41     53.28 o
 -10   4  16      116.73      116.51     27.41 o
  -8   4  16      354.23      364.17     26.23 o
  -6   4  16       28.86       34.78      6.23 o
  -4   4  16      223.79      179.10     18.25 o
  -2   4  16        4.05       26.35      8.89 o
   0   4  16      488.82      491.90     41.52 o
   2   4  16       15.64       41.18     21.28 o
   4   4  16      336.59      303.63     49.71 o
   6   4  16        0.06        0.62      3.83 o
   8   4  16       48.44       62.09     22.46 o
 -15   5  16       15.72       28.25     17.88 o
 -13   5  16       98.84      128.09     32.98 o
 -11   5  16       16.35       51.20     20.65 o
  -9   5  16      127.96      162.64     34.78 o
  -7   5  16        3.95        3.84      6.78 o
  -5   5  16        1.44       -5.94     12.43 o
  -3   5  16       15.88       10.99      6.00 o
  -1   5  16      195.00      233.50     29.55 o
   1   5  16       53.43       49.10     12.97 o
   3   5  16       27.79       56.13     24.60 o
   5   5  16      103.12      124.81     34.53 o
 -12   6  16      126.58      151.12     37.03 o
 -10   6  16       18.33       13.48      7.87 o
  -8   6  16      142.19      192.04     38.98 o
  -6   6  16       50.72       41.09     19.52 o
  -4   6  16       53.05       51.46     19.46 o
  -2   6  16       48.04       51.45     15.30 o
   0   6  16       10.05       14.75      8.28 o
   2   6  16       10.09       11.01      7.40 o
 -19   1  17       12.85        1.00      9.64 o
 -17   1  17        3.25       22.17     10.30 o
 -15   1  17       28.55       22.90      9.19 o
 -13   1  17        1.32        4.95      3.65 o
 -11   1  17      103.76       75.95     13.92 o
  -9   1  17      295.35      281.04     12.19 o
  -7   1  17      803.84      842.11     42.45 o
  -5   1  17     1416.58     1549.80     79.49 o
  -3   1  17     1435.71     1537.34    105.16 o
  -1   1  17     1262.26     1344.04     71.44 o
   1   1  17      557.96      594.38     43.89 o
   3   1  17      231.74      219.38     28.90 o
   5   1  17        2.47       -1.13      4.48 o
   7   1  17        2.85       14.40     11.87 o
   9   1  17        0.81       -0.17      3.55 o
 -18   2  17        0.57        3.75      8.82 o
 -16   2  17       14.72       19.17      8.30 o
 -14   2  17        0.96        5.56      6.93 o
 -12   2  17       35.88       32.39      6.73 o
 -10   2  17        1.81       -2.48      2.48 o
  -8   2  17      149.09      129.26     12.84 o
  -6   2  17       18.07       28.31      6.55 o
  -4   2  17      124.50      106.92     16.92 o
  -2   2  17       79.26       76.80     15.09 o
   0   2  17        1.06       -0.47      5.65 o
   2   2  17      177.58      171.24     25.40 o
   4   2  17       35.62       27.80     12.33 o
   6   2  17       17.72        9.24      7.13 o
   8   2  17        0.01       -4.07      6.10 o
 -17   3  17      107.93      104.93     32.77 o
 -15   3  17        0.80        1.78      4.50 o
 -13   3  17      269.18      237.17     42.45 o
 -11   3  17       25.60       23.65     11.52 o
  -9   3  17      174.53      167.51     20.61 o
  -7   3  17      195.94      192.33     15.69 o
  -5   3  17      230.37      245.11     18.30 o
  -3   3  17      302.98      283.97     38.53 o
  -1   3  17      123.66      138.11     20.55 o
   1   3  17      141.53      127.00     29.29 o
   3   3  17        0.41       -5.53     11.07 o
   5   3  17       48.71       32.95     17.65 o
   7   3  17        9.37        7.72      0.41 o
 -16   4  17       16.68        4.03     10.76 o
 -14   4  17       23.47       37.66     17.05 o
 -12   4  17        0.52        1.39      2.46 o
 -10   4  17      119.49      114.84     28.13 o
  -8   4  17       32.69       15.47     12.08 o
  -6   4  17        3.67        5.33      3.08 o
  -4   4  17       70.52       58.39     19.29 o
  -2   4  17      139.88      139.19     22.40 o
   0   4  17       10.62       18.40     10.69 o
   2   4  17      359.69      356.58     52.73 o
   4   4  17        2.49       20.80     16.96 o
   6   4  17       72.18       44.57     20.36 o
 -13   5  17      119.85      151.24     36.36 o
 -11   5  17        0.19       -6.74      6.74 o
  -9   5  17       28.88       26.53     16.25 o
  -7   5  17        2.19      -10.99     10.99 o
  -5   5  17        2.22       -9.13      9.13 o
  -3   5  17       19.44       25.79      8.95 o
  -1   5  17       32.32       34.77     11.66 o
   1   5  17        0.19        7.12      7.82 o
   3   5  17       24.19       17.75      9.93 o
   5   5  17       14.22       11.86      9.94 o
 -10   6  17        0.99        9.00     10.93 o
  -8   6  17      130.35      155.56     37.26 o
  -6   6  17       16.28       21.03     14.96 o
  -4   6  17       33.13       46.98     21.44 o
  -2   6  17       61.32       83.23     18.60 o
   0   6  17        0.78       -0.40      6.72 o
 -18   0  18      224.74      253.15     47.64 o
 -16   0  18      204.72      171.78     37.29 o
 -14   0  18      380.04      359.20     49.81 o
 -12   0  18      854.22      795.61     70.53 o
 -10   0  18       47.47       43.57     15.70 o
  -8   0  18        0.03        9.00      4.80 o
  -6   0  18     4222.71     3806.70     91.65 o
  -4   0  18        7.32       19.52     11.62 o
  -2   0  18     3040.13     3025.04    125.83 o
   0   0  18      836.33      941.26     75.72 o
   2   0  18      103.99      128.71     29.84 o
   4   0  18     1189.66     1318.07    103.93 o
   6   0  18       15.93       11.40      3.16 o
   8   0  18      118.86       93.66     31.81 o
 -17   1  18      240.82      275.22     34.46 o
 -15   1  18       85.85      100.42     18.19 o
 -13   1  18      254.16      260.59     29.18 o
 -11   1  18      315.71      302.44     29.91 o
  -9   1  18      597.94      635.18     20.72 o
  -7   1  18       32.61       37.30      5.94 o
  -5   1  18      451.77      449.00     26.74 o
  -3   1  18        0.00       -0.76     12.84 o
  -1   1  18        2.38        7.24      7.07 o
   1   1  18        1.43       -2.65     11.69 o
   3   1  18        5.96        1.82      6.42 o
   5   1  18       78.45       88.30     20.80 o
   7   1  18      114.55      115.38     24.12 o
   9   1  18       10.29       19.75     11.47 o
 -18   2  18       15.74       28.88     17.66 o
 -16   2  18       70.69       65.86     14.88 o
 -14   2  18      287.03      256.17     28.19 o
 -12   2  18      255.16      245.05     26.93 o
 -10   2  18       45.24       34.32      5.09 o
  -8   2  18      603.25      515.47     31.51 o
  -6   2  18      402.69      330.03     33.83 o
  -4   2  18     1284.96     1224.62    136.18 o
  -2   2  18      143.68      117.38     18.86 o
   0   2  18        0.01       -0.79     16.88 o
   2   2  18       34.20       27.44     10.73 o
   4   2  18      244.51      230.69     32.27 o
   6   2  18        3.76        8.23      6.04 o
   8   2  18        3.38       -1.81      9.72 o
 -17   3  18       36.15       51.15     22.78 o
 -15   3  18        4.35      -11.91     11.91 o
 -13   3  18        0.02       -1.06      6.76 o
 -11   3  18       53.09       45.70     16.05 o
  -9   3  18        1.68        5.30      6.19 o
  -7   3  18      246.35      243.20     20.00 o
  -5   3  18        4.18        4.52      4.80 o
  -3   3  18       46.64       62.41     14.74 o
  -1   3  18        0.07       -1.23     10.59 o
   1   3  18       29.77       36.56     16.63 o
   3   3  18       17.33       19.02     10.45 o
   5   3  18        0.01        1.14      4.39 o
   7   3  18       63.10       76.51     21.47 o
 -14   4  18       45.90       56.77     22.75 o
 -12   4  18       58.36       41.06     16.86 o
 -10   4  18       44.86       46.33     20.26 o
  -8   4  18       10.72       -0.85      7.41 o
  -6   4  18      527.86      476.00     39.19 o
  -4   4  18       28.87       31.70     10.93 o
  -2   4  18      137.87      143.78     23.32 o
   0   4  18        4.11        2.44     12.42 o
   2   4  18        2.13       15.23     14.79 o
   4   4  18        0.14       18.31     15.49 o
   6   4  18        0.02       -2.58     11.60 o
 -13   5  18       35.80       31.00     17.50 o
 -11   5  18        1.74        0.86      5.27 o
  -9   5  18      106.81      118.59     30.43 o
  -7   5  18        0.05       17.23      6.24 o
  -5   5  18       89.45       90.39     17.12 o
  -3   5  18        0.53       -2.26      3.98 o
  -1   5  18        0.03        9.45      7.26 o
   1   5  18        0.05       13.38     12.45 o
   3   5  18       10.45       24.84     18.47 o
  -8   6  18        0.95       13.07     11.92 o
  -6   6  18       55.41       65.72     26.73 o
  -4   6  18        0.03       -8.36     11.29 o
  -2   6  18       11.55       31.79     13.43 o
 -17   1  19       49.29       54.39     16.54 o
 -15   1  19      113.69      121.58     20.63 o
 -13   1  19       78.84       87.01     18.28 o
 -11   1  19      124.51      140.20     21.56 o
  -9   1  19       28.72       35.56      5.09 o
  -7   1  19        0.05        3.92      2.83 o
  -5   1  19       47.15       51.64      9.68 o
  -3   1  19      125.94      131.85     19.67 o
  -1   1  19      182.00      229.72     28.71 o
   1   1  19      111.31      122.57     23.00 o
   3   1  19       27.10       35.18     12.00 o
   5   1  19        2.01        9.58      2.85 o
   7   1  19       37.16       49.25     17.87 o
 -16   2  19       88.46      108.27     31.51 o
 -14   2  19       28.17       30.71     10.79 o
 -12   2  19      107.52      105.63     29.52 o
 -10   2  19       20.09       21.72      6.23 o
  -8   2  19      497.42      511.77     26.02 o
  -6   2  19       25.62       31.53      7.27 o
  -4   2  19        0.10        1.32      2.61 o
  -2   2  19      281.57      381.22     38.49 o
   0   2  19      205.59      215.51     30.92 o
   2   2  19        3.45        2.95      5.86 o
   4   2  19        1.66        6.64      6.75 o
   6   2  19      134.50      183.93     39.07 o
 -15   3  19       24.51        1.47      7.73 o
 -13   3  19      206.79      231.71     42.96 o
 -11   3  19      104.14      104.82     26.61 o
  -9   3  19      220.22      199.89     37.61 o
  -7   3  19      110.55      126.79     17.99 o
  -5   3  19       25.44       17.49      4.91 o
  -3   3  19        0.57        8.50      7.47 o
  -1   3  19       18.21       45.03     18.58 o
   1   3  19       38.54       44.23     19.72 o
   3   3  19       38.56       55.77     20.88 o
   5   3  19        0.01       16.98      8.54 o
 -14   4  19        2.98       24.04     13.87 o
 -12   4  19        5.44        0.42      8.95 o
 -10   4  19      411.97      438.30     58.31 o
  -8   4  19       56.20       51.11     18.38 o
  -6   4  19      142.15      149.26     22.65 o
  -4   4  19      232.94      284.32     31.55 o
  -2   4  19       85.65      105.59     20.01 o
   0   4  19      456.40      554.19     67.25 o
   2   4  19        0.00       13.19     12.85 o
   4   4  19        3.04       13.05     12.71 o
 -11   5  19        0.92       15.80      6.68 o
  -9   5  19       19.21       27.54     15.17 o
  -7   5  19        9.31        5.96      4.33 o
  -5   5  19        5.07        2.87      5.03 o
  -3   5  19       15.20       14.72      7.69 o
  -1   5  19        4.83        1.68      8.97 o
   1   5  19        4.56       13.63     12.33 o
 -16   0  20      365.97      418.91     61.74 o
 -14   0  20      511.42      557.52     66.23 o
 -12   0  20       28.32       43.99     17.10 o
 -10   0  20      149.20      164.41     32.43 o
  -8   0  20      389.04      356.46     26.36 o
  -6   0  20      914.76      836.72     59.17 o
  -4   0  20      240.27      181.33     30.38 o
  -2   0  20      442.95      428.99     50.55 o
   0   0  20      183.96      223.59     41.03 o
   2   0  20       60.85       61.97     24.52 o
   4   0  20       22.78       10.31     11.49 o
   6   0  20        0.70       -1.96      8.12 o
 -17   1  20      209.81      204.99     29.94 o
 -15   1  20        0.11        6.37      8.90 o
 -13   1  20       27.49        8.10     14.55 o
 -11   1  20      151.14      166.00     23.32 o
  -9   1  20        3.53        8.50      3.39 o
  -7   1  20      216.44      219.97     17.50 o
  -5   1  20        2.89        1.79      1.62 o
  -3   1  20      285.19      326.17     31.25 o
  -1   1  20       10.43       20.26     10.17 o
   1   1  20      144.72      214.30     29.75 o
   3   1  20        2.38       -2.33      5.30 o
   5   1  20        5.19       17.88      8.77 o
 -16   2  20       16.24       41.03     18.66 o
 -14   2  20        0.24        4.82     11.20 o
 -12   2  20      202.16      195.51     39.10 o
 -10   2  20       36.21       48.63     19.95 o
  -8   2  20       62.46       34.52      6.54 o
  -6   2  20      399.76      403.12     27.78 o
  -4   2  20      550.19      537.81     44.51 o
  -2   2  20        3.45        9.98      8.52 o
   0   2  20       20.35       13.18     11.29 o
   2   2  20      168.29      164.51     28.15 o
   4   2  20        1.47        5.66      4.52 o
   6   2  20        3.09        3.67      5.51 o
 -15   3  20       26.79       20.94     13.94 o
 -13   3  20        0.33       -7.21      7.21 o
 -11   3  20       20.90       15.34     10.67 o
  -9   3  20        1.64       -2.95      9.26 o
  -7   3  20       94.65       98.83     16.36 o
  -5   3  20        1.60       -5.51      6.52 o
  -3   3  20       84.43       76.68     22.90 o
  -1   3  20       48.86       60.59     23.40 o
   1   3  20        0.06        1.33      3.94 o
   3   3  20       36.65       66.66     25.11 o
   5   3  20      114.32      126.40     25.39 o
 -12   4  20        0.76       19.40     12.09 o
 -10   4  20        0.13       -4.69      5.16 o
  -8   4  20       13.17       -5.43      9.60 o
  -6   4  20      117.57      118.04     20.08 o
  -4   4  20       22.84       31.93     11.09 o
  -2   4  20       82.07       89.89     18.72 o
   0   4  20        1.22       13.35     12.17 o
   2   4  20        6.76       21.09     10.31 o
  -9   5  20        1.89        5.11      5.76 o
  -7   5  20        0.53        8.28     10.98 o
  -5   5  20       51.19       72.20     17.56 o
  -3   5  20        0.83        7.84      5.74 o
  -1   5  20       15.86        4.12     18.32 o
 -15   1  21       17.97       10.94      6.50 o
 -13   1  21       17.18       10.86      6.04 o
 -11   1  21       88.47       91.98     17.99 o
  -9   1  21      103.67       98.24     13.34 o
  -7   1  21       85.43       87.67     11.49 o
  -5   1  21       65.69       65.09     13.02 o
  -3   1  21        5.95        5.29      7.14 o
  -1   1  21        0.14        9.75      8.00 o
   1   1  21       32.05       36.60     19.79 o
   3   1  21        4.09        4.54     10.26 o
   5   1  21       17.33       20.64     12.38 o
 -16   2  21       53.66       54.73     16.83 o
 -14   2  21        7.40       21.88     15.52 o
 -12   2  21        1.67       -5.04      5.04 o
 -10   2  21        0.49       16.36     14.02 o
  -8   2  21       30.83       31.64      6.67 o
  -6   2  21       15.19       10.02      4.87 o
  -4   2  21        6.19        8.87      4.01 o
  -2   2  21       43.85       52.73     14.28 o
   0   2  21       10.67        8.05     22.74 o
   2   2  21        3.85        6.71      9.52 o
   4   2  21       16.28       17.51     14.71 o
 -13   3  21       36.42       38.00     17.06 o
 -11   3  21        1.71       -0.85      9.66 o
  -9   3  21       12.78        4.91      9.84 o
  -7   3  21        6.93        5.56      3.68 o
  -5   3  21        9.67       10.93      7.81 o
  -3   3  21        7.46       27.16      9.09 o
  -1   3  21      102.30      178.96     44.23 o
   1   3  21       11.03       28.22     13.24 o
   3   3  21      112.92      130.73     25.62 o
 -12   4  21       30.77       41.81     18.37 o
 -10   4  21        3.02       -2.00      7.50 o
  -8   4  21        1.61       13.96     14.11 o
  -6   4  21       15.39       15.74      7.90 o
  -4   4  21      125.16      164.70     24.91 o
  -2   4  21        2.53       -4.88      6.13 o
   0   4  21       53.23       51.68     22.77 o
  -5   5  21       34.94       13.94      7.89 o
 -14   0  22       85.38      204.71     41.75 o
 -12   0  22       20.05       70.09     27.69 o
 -10   0  22      334.34      433.00     57.46 o
  -8   0  22        1.42        9.17      7.38 o
  -6   0  22      158.96      132.16     24.13 o
  -4   0  22        4.35        8.93      9.79 o
  -2   0  22       79.45      115.01     30.09 o
   0   0  22       98.04      168.13     38.35 o
   2   0  22       43.92       49.56     22.50 o
   4   0  22        5.89       25.46     22.30 o
 -15   1  22       21.69       28.31     14.41 o
 -13   1  22       84.35       82.49     18.26 o
 -11   1  22        4.84       -3.93      4.34 o
  -9   1  22        2.57       -0.65      3.12 o
  -7   1  22        0.31        3.25      2.68 o
  -5   1  22       16.49        9.09      4.33 o
  -3   1  22        7.49        3.20      4.85 o
  -1   1  22        4.04       -0.48      4.64 o
   1   1  22       48.39       52.65     15.03 o
   3   1  22       27.34       25.06     12.84 o
 -14   2  22        1.08        3.71      3.83 o
 -12   2  22      311.63      424.39     59.63 o
 -10   2  22        1.30        2.48      6.35 o
  -8   2  22      210.72      198.97     23.67 o
  -6   2  22        6.46        2.62      2.41 o
  -4   2  22        7.28       12.10      7.69 o
  -2   2  22      180.06      319.51     59.04 o
   0   2  22        3.88        0.53      4.63 o
   2   2  22      213.35      355.73     59.51 o
 -13   3  22       28.03       27.59     15.27 o
 -11   3  22        3.53       -3.53     10.39 o
  -9   3  22       11.77       12.06      2.95 o
  -7   3  22        7.44        1.37      2.63 o
  -5   3  22        3.75        2.80      2.33 o
  -3   3  22        8.27       15.95      8.97 o
  -1   3  22        4.43        6.81      6.92 o
   1   3  22        3.54        9.97      8.46 o
 -10   4  22       97.88      149.65     35.24 o
  -8   4  22        1.93        6.06      2.61 o
  -6   4  22       58.49       57.72     14.99 o
  -4   4  22        7.20        4.07      6.12 o
  -2   4  22        9.51       27.95     16.23 o
 -13   1  23        0.45       -2.48     13.47 o
 -11   1  23       15.51       45.84     20.03 o
  -9   1  23       13.96       29.14     14.74 o
  -7   1  23       42.10       49.77     15.13 o
  -5   1  23       35.35       45.07     10.44 o
  -3   1  23        6.23        7.01     13.48 o
  -1   1  23        0.76        4.29      3.39 o
   1   1  23        8.79        6.37      8.13 o
 -12   2  23       52.93       49.40     19.49 o
 -10   2  23       87.20      163.36     36.39 o
  -8   2  23       16.98       13.95     12.00 o
  -6   2  23       10.86       27.65      7.96 o
  -4   2  23        9.47       22.39      8.77 o
  -2   2  23        1.54       -0.19      8.16 o
   0   2  23        0.02        1.03     28.51 o
 -11   3  23        4.39        3.92      2.17 o
  -9   3  23       13.64       28.19     17.13 o
  -7   3  23        3.37       11.44     11.11 o
  -5   3  23       11.39       20.88      6.92 o
  -3   3  23       35.25       56.01     16.06 o
  -1   3  23        6.34       -3.06     11.89 o
 -12   0  24        0.13        7.45      6.72 o
  -4   0  24       35.09       66.87     20.92 o
  -2   0  24       88.98      130.98     32.12 o
   0   0  24       82.49      155.15     38.34 o
 -11   1  24       24.32       38.83     18.29 o
  -9   1  24       61.86      100.97     29.85 o
  -5   1  24      120.40      148.50     20.98 o
  -3   1  24       19.56       23.17     10.87 o
  -1   1  24       91.77      150.40     27.06 o
 -10   2  24       39.19       47.04     18.45 o
  -8   2  24       79.55      124.87     33.70 o
  -4   2  24       98.60      136.80     33.66 o
  -2   2  24        0.12       16.45     14.81 o
 
